# Supplementary material for: Identifying critical modules and biomarkers of intervertebral disc degeneration by using weighted gene co‐expression network
Source: JOR Spine. 2024 Oct 18;7(4):e70004. doi: 10.1002/jsp2.70004 (PMC11487274; doi:10.1002/jsp2.70004)
Supplement: Supplementary file 1 — Data S1 [file JSP2-7-e70004-s004.csv]

Tag	GSM3526782	GSM3526783	GSM3526784	GSM3526785	GSM3526786	GSM3526787	GSM3526788	GSM3526789	GSM3526790	GSM3526791	GSM3526792	GSM3526793	GSM3526794	GSM3526795	GSM3526796	GSM3526797	GSM1354764	GSM1354765	GSM1354766	GSM1354767	GSM1354768	GSM1354769	GSM1354770	GSM1354771	GSM1354772	GSM1354773	GSM4653870	GSM4653871	GSM4653872	GSM4653873	GSM4653874	GSM4653875
A1BG	5.298667365	6.049014181	5.240640471	5.73193841	4.723300537	5.79613037	5.925564825	6.029997533	5.652072811	5.47346238	6.023207196	5.705881898	5.13852764	5.873960068	5.400407956	5.339598466	5.530670101	5.954651975	5.550140597	5.526233541	6.108843827	5.143799948	5.597736282	5.283421866	5.605300583	5.614818634	5.932064649	5.605564505	5.968742382	5.063581387	5.833445837	5.189995768
A1BG-AS1	5.265165914	4.429477421	5.26755785	5.014074434	4.283946475	3.894704343	4.991886034	5.041896337	5.482784458	5.446512968	5.055485303	5.234189679	4.883261349	4.302207138	5.205092078	5.158042146	4.494116395	3.890193064	5.641218339	4.891098542	4.567945784	5.319475226	5.470811881	4.931348856	5.144812864	4.919403612	4.745192504	5.576661878	4.969973452	4.901491801	4.012591976	5.334400182
A2M	4.111531618	3.666767251	4.236596891	5.620766571	3.519955844	3.427678718	3.799211113	3.571312145	3.883569142	5.68933774	4.511996194	4.137257613	3.700686594	4.311751036	5.185612193	4.803022451	3.702547387	4.819618626	3.796403246	4.023115712	4.158915933	4.559639787	4.083726827	4.112877094	4.487210627	4.928450516	3.840386984	3.441033595	4.144317774	4.547805731	5.552834398	4.306163755
A2M-AS1	7.760061288	7.82330176	7.315857782	9.207785554	7.935016485	7.086959557	7.926639325	6.830124692	7.283519236	8.119031014	8.59441505	7.344551512	8.26412356	8.609575362	7.411700281	8.631097341	7.172824048	7.496380574	7.691847662	7.909943643	7.873121924	8.019213304	7.687832446	8.385224877	8.250029627	8.180518046	8.009386889	8.248457903	8.201712958	8.053152899	8.283822945	6.396007584
A4GALT	6.753486873	5.609127748	5.961833621	5.481198971	5.803946832	5.973996145	5.529402269	6.095417414	5.844654341	5.608963518	5.637206806	5.424017845	6.160232754	6.346949544	4.949637454	5.308733385	5.796087833	6.169385343	5.478465597	5.776255277	5.912083701	6.124729333	5.191490586	5.598124144	5.961521676	5.852098522	5.773479401	5.760182673	5.652883982	5.518112805	5.513357256	6.637667148
AAAS	8.001180716	8.347469988	7.998657018	8.294745115	8.037135014	8.015580972	8.063941328	7.882039458	8.286310303	8.540802352	8.291210057	8.17309995	8.352642121	8.535632215	8.652596682	8.35198295	8.021815461	8.331447693	8.337864358	8.473253511	8.582373069	8.131998739	8.146763938	8.317241067	8.003660668	8.205754135	8.153149557	8.26298155	8.290450172	8.22078046	8.551953677	7.883614329
AACSP1	4.040181779	2.875927026	2.80509821	2.850621857	3.713150379	3.200124066	2.813911912	2.831636574	2.829093699	2.753345911	2.860856872	3.425273388	2.803580918	2.623991895	2.874014384	2.843492526	3.443326223	3.687343671	3.38556144	3.367861019	3.562049526	2.616672667	2.322517172	2.695009969	2.565377766	2.661248403	2.781683339	3.167207175	3.682312868	2.816470747	2.785474047	2.803305015
AADACL2-AS1	1.937445152	4.404857694	4.301909344	4.323043499	3.706653007	1.942587067	4.165733258	3.294411243	3.239734536	1.943894251	1.903454807	1.951610395	1.919165795	1.921544747	1.891416587	2.974775882	3.006488912	3.076168325	2.996368317	3.574364036	1.298123754	2.962172185	1.761190897	3.364881821	3.652700305	2.934296555	2.738542017	3.466654541	2.514692468	3.361744137	2.559211268	2.513787604
AADACL3	5.030282014	6.321083775	5.019637727	4.966968566	5.309759037	4.947730334	5.084794142	5.342885214	5.207691713	5.02307065	4.925211561	5.08090961	5.03171332	4.749893792	6.105075051	5.016847294	4.894795441	5.464814371	5.231919137	5.075201995	5.071809216	5.604443446	4.650198986	5.545054966	5.12936762	5.367878338	5.502794506	4.839166096	4.870001915	5.343200005	5.131812688	5.593692114
AADACL4	2.221125174	4.164224108	2.220117594	2.281325995	4.196914675	2.247704699	2.181627354	2.277276209	2.531095051	2.2315456	3.362937721	2.246137234	2.239987706	3.797025952	2.418709022	2.221717707	0.720693975	1.906114639	4.093757786	1.869179257	2.240694323	2.673492465	3.919119904	2.585214127	3.40553613	3.428023841	2.944978124	2.410224674	2.760001041	2.421019112	3.748207938	1.765689717
AAK1	6.248038106	5.771475075	5.341358679	5.547215396	5.963893387	5.786900191	5.441715062	5.983797264	6.02215266	6.030808932	5.628497407	5.796613371	6.299508385	6.109748828	6.00110194	5.749416539	5.888692905	5.94783028	5.942931492	5.968203495	6.229803441	5.792921047	5.243848525	5.506718191	5.630826939	6.32984513	6.279277238	5.886065565	5.672420057	5.558470435	5.763186239	5.951884163
AAMDC	6.521545342	7.490345817	7.264276486	7.531267946	5.847863554	6.8710103	7.312151214	7.10280219	6.968344396	7.216946298	7.261918363	6.937380541	6.345681001	6.511082032	7.128904528	6.859966966	6.374140772	6.17150137	7.101699189	5.987828834	6.599892093	7.338171491	7.794291922	7.283014261	7.335701569	7.371552699	6.42078101	6.987947409	7.18739523	6.954341194	7.340906529	6.838445979
AAMP	7.204618866	7.349421112	7.952593203	7.868659479	6.736449535	7.156150917	7.402415297	6.567770488	7.541538217	7.674625584	7.345853518	7.644515398	7.397439301	7.458873835	7.929306818	7.684977499	7.173792322	7.119979166	7.439988585	7.131141922	6.582393432	7.897588674	7.598289681	7.530719495	7.834507379	7.975938482	7.462768851	7.440116567	7.448031204	7.560766702	7.774911616	7.008787485
AANAT	2.632381925	3.198739112	2.719172362	2.699815112	2.624187188	2.674442174	3.393943204	2.683196907	2.939358717	2.637960527	2.638029791	3.377551778	3.234315252	2.640626814	3.356833247	3.066956757	2.582623078	2.549912541	3.328533744	3.12616396	2.976956715	2.953584232	2.895875853	3.299634653	2.865152298	2.61528161	3.003209884	3.092932114	3.003287857	3.372366637	2.345782047	2.701468567
AAR2	6.617154919	6.272130138	6.481500924	6.704880035	5.244772163	6.34943204	6.30178837	6.106741093	7.00960885	6.90321786	6.851876578	6.858229697	6.601211191	7.07353118	6.950620955	6.757824364	6.091566614	6.206691165	5.259849347	6.053393949	5.875133089	7.381386533	6.556940027	7.138736228	7.423778551	7.530523649	6.84873361	6.323872432	6.013214258	6.979074619	5.744664242	7.357936818
AARS	5.562077739	5.501492711	5.596420055	5.729578616	4.044601907	5.42573264	5.766150574	5.035919074	5.845886025	6.009388343	5.717178162	5.813214781	6.005298924	5.823630119	6.076268446	5.627362047	5.449354012	5.881206833	5.817955065	5.494030957	5.653207775	5.599747975	5.302030008	5.492011766	5.634635842	5.690158053	5.439869931	5.569346921	5.68299981	5.433986734	5.486025031	6.013160683
AASDH	2.712802535	4.658057812	4.30490191	5.044432329	2.098120057	4.234171985	4.582921961	3.339060884	4.903463153	4.150469074	4.854877272	4.453757134	3.409598213	3.458295473	4.758536887	4.557100675	3.809844761	3.518953789	3.913103175	3.470308778	3.558728307	4.369329125	4.015440427	4.8498962	4.641874588	4.792897355	4.178588516	4.30470107	4.018890915	4.579723644	2.634968834	4.845205656
AATF	7.280675976	6.78577493	7.147319491	7.440321628	7.205982377	7.177573986	6.863015339	6.951950735	7.002843545	7.087721209	7.083518753	7.209709297	7.003993784	7.469632688	7.395227135	7.085026587	6.786593753	6.872735588	6.89493638	7.07789825	7.754481261	7.002974074	7.508229711	6.910640009	7.17169168	7.182037977	6.99103289	6.959445506	6.934713902	6.871923872	7.333319214	7.645861525
ABAT	5.217005297	5.877865831	4.589964723	5.014945324	5.736245158	4.984195257	5.773192731	5.569935191	4.805524714	5.198619912	5.12491538	4.923720821	5.934337154	4.901874328	4.844656721	5.027279965	5.140275276	5.586843186	5.658253308	5.810294186	5.228078351	5.162575596	5.00018143	5.468552348	4.801831331	4.365604028	5.273345456	4.441459215	4.889896199	5.127672593	5.643015763	5.889250179
ABCA12	3.337663919	2.665530355	2.867766622	2.784258682	2.645930235	2.789804681	2.689865485	2.704363168	2.689221182	2.837268588	2.794005477	2.860960312	2.70458822	2.680650208	2.710059432	2.704679065	2.907091826	3.144573974	3.114392709	2.98218037	3.114565601	2.86885775	1.802701658	2.810067105	2.609348857	2.575227868	3.388789585	2.705989958	2.171274413	2.345204547	2.96617119	3.094700564
ABCA17P	3.345577568	3.308610392	3.30542524	3.300904838	3.305973323	4.021350441	3.324347913	3.294540503	3.33333059	3.264561185	3.333297438	3.56776462	3.2893735	4.131169492	3.314640675	3.311685821	2.584786675	3.476127135	3.68237236	3.466980125	3.565922545	3.457845655	3.506030331	3.961758738	3.430005483	3.308955005	3.095973713	3.010991155	3.18123204	3.83345389	3.70469405	3.78523357
ABCA2	4.982595562	4.564650586	4.161226297	4.481835398	5.953067793	4.273232097	3.993731669	4.266945024	4.143857065	3.841387359	5.200045201	4.454307286	4.862600206	4.97644166	4.108858633	4.889211377	4.715550327	4.669430907	4.674416629	4.4319667	4.930894436	4.315825994	5.311931923	3.556458362	3.935989687	5.187458641	4.47330168	4.794650486	4.455754178	4.660730659	5.461701231	3.580770257
ABCA4	4.131354448	4.072959218	4.169571424	4.090858951	4.048473011	4.151954099	4.120494087	4.067195887	4.076681646	4.176545289	4.09523282	4.178395551	4.115840956	4.503763185	4.061556767	4.081736651	3.673046409	4.05571371	4.412477543	4.287042871	4.089322768	4.14119052	4.140926258	4.187715112	4.375894994	4.285119188	4.123429953	4.19831805	4.039069714	4.540669084	3.883261403	4.090556099
ABCA9-AS1	2.605679486	2.57692193	2.864196152	6.601238012	2.546378974	2.53335613	2.528116629	2.579424847	2.487733079	2.52831152	2.570802195	2.541712717	2.562371531	2.607609483	2.542821584	2.570139707	3.076573756	3.174929657	2.997974025	3.861175214	3.515298155	2.173256201	1.702115725	3.01909904	2.793446234	2.034890489	2.243102934	3.323412974	2.375574152	2.225973312	2.294815776	4.478475759
ABCB11	3.07531735	3.023961233	3.009724776	3.000824647	3.004907133	2.996452432	3.025887539	3.00088222	3.027142831	2.93004588	3.037062434	2.958101426	2.981102726	4.367010097	3.014350383	3.013648371	1.721304426	2.237983091	2.242359202	2.627647879	2.116015713	3.951854334	3.849509354	3.958666043	3.845302588	4.540245849	3.568015034	2.228487639	2.377792935	3.49765218	3.544434409	3.322072403
ABCB5	2.962204941	3.039618445	3.198411751	3.063130535	3.493094184	3.176754082	3.208592973	3.057142559	2.969630208	3.307121494	2.990868007	3.044165167	3.0021638	3.136644613	2.997512927	2.986115386	3.195657212	3.471485501	3.4630906	3.659913682	3.53869537	2.977812274	2.735649892	2.963759838	2.702626516	2.510571865	3.394360207	2.692904132	2.411833143	3.157167833	3.487612494	3.484024911
ABCB6	5.773585289	6.027946041	5.40720915	4.645830347	6.677893984	5.126324956	5.74831933	5.255207418	5.485290392	6.071156649	5.242277929	5.827239668	5.496014727	5.60148757	5.044222433	5.551983856	4.128146076	4.258065955	5.263309784	4.878221217	4.686405498	6.388288011	5.796359763	6.461156763	6.84096768	6.750224544	5.248348903	6.229645518	5.869161442	5.496418569	4.826708002	5.641000024
ABCB9	3.486869243	3.479967114	4.399380162	4.133980099	2.936428456	2.950406058	4.241928706	2.927063012	3.76936863	5.18760201	3.457405998	4.738273316	3.979545729	4.540535002	4.75218438	2.919800797	3.42273924	3.498706851	3.441806882	3.677868612	4.111556138	4.408970916	4.482263855	4.208411269	3.562900569	3.962848101	3.110611335	4.055407364	4.310523351	3.748339702	4.182485916	3.865514317
ABCC1	6.008934865	5.586483696	5.204912034	6.050639909	4.556179869	5.478781267	5.391346184	4.608924757	5.572520536	5.239926686	5.35740233	5.506987708	5.031980914	5.298050975	5.889106979	5.705876457	5.508756844	4.539185907	5.788782392	4.825389929	5.54708303	5.003786791	6.530067808	5.74044049	4.978968286	5.516249064	5.391222041	5.32759773	5.02534794	5.142879193	5.072058601	6.456364177
ABCC10	5.697576299	4.933955712	5.101983683	5.198386074	5.258223597	5.653302472	5.425903328	6.041822941	5.505678395	5.612160702	4.832202697	4.819246262	5.884311218	6.089242468	5.470555893	5.366620242	5.825471654	5.984755954	5.379123394	5.835831215	6.261284522	5.062072098	4.28482756	4.693150401	5.172836379	5.744492933	5.490177399	5.810008197	5.660414532	5.087797909	5.873824667	4.651655189
ABCC11	2.661174138	2.398961736	2.377129867	2.4290027	3.170813328	2.812734918	2.359820283	2.41007842	2.367383754	2.381184292	2.391178257	2.395604949	3.860533696	2.582972195	2.394628838	2.79057843	2.147121873	2.866707382	2.845652933	2.782431353	2.894034679	2.82728175	2.367897895	2.824425473	2.519458478	2.162776325	2.293545321	2.884362456	2.311833578	2.33319074	3.500740685	2.330542077
ABCC12	2.85286654	2.918950881	2.862812909	2.930084581	2.896676184	2.888158671	2.831803317	2.942818816	2.862086371	2.924662586	2.879033491	2.936429482	2.886210703	3.936015777	2.882694503	2.871172026	2.483477317	2.665578765	2.785895444	2.720501052	2.97708761	3.071412099	3.140228789	3.252365242	3.41526291	3.234943176	3.197850325	3.092763361	2.909907054	2.33456928	3.429344957	2.794360365
ABCC3	6.582705178	5.878589859	6.613248313	5.271097964	6.372669442	5.922485423	6.313943378	7.24995433	5.666655366	4.782546499	5.584171773	5.515186251	5.872374461	6.593183661	5.307553238	5.63889033	7.327663014	5.014158247	6.062601615	5.62231326	5.692967805	5.877454703	6.153034512	6.102387126	5.956968578	5.640421718	6.182660563	5.801296877	6.051196434	5.298119576	6.285238479	6.061472297
ABCC4	5.377794521	4.378227787	4.711872392	4.076078302	4.372726255	4.876420655	3.495937075	6.286839476	4.015184837	4.036430771	4.781968989	4.307369162	5.224989677	4.811707426	4.047158603	4.573293237	5.177170714	5.831319396	5.089592944	4.726858839	4.487728102	4.305771831	5.085372471	4.12154941	3.647737312	3.335521378	4.52971808	4.584044677	4.665006335	4.291176492	4.77239068	4.692857512
ABCC5-AS1	9.463106361	8.612657656	9.190812655	8.149164634	9.511127585	10.26570826	8.430862835	10.95949272	8.391209631	8.734106448	8.27193993	8.466536998	10.31852412	10.51542922	7.709340951	8.92949734	9.083818754	9.289403268	9.430583806	9.641102701	9.379123425	8.839908177	8.869393522	9.253412401	8.056567207	9.40154387	9.118158978	9.466195308	9.015954557	9.186838919	8.571065079	9.373348973
ABCC6	4.485305151	4.377036726	3.569544648	4.761718491	5.676701891	4.741014749	5.249651119	4.478040773	4.445153951	3.775568968	2.935298903	4.593294452	4.260960921	4.077809139	4.789955417	3.999287541	4.005249539	5.148709052	4.474544648	4.466364101	4.333493338	4.413716555	3.96617849	4.290364634	4.630378334	4.184797642	4.065996409	4.923396051	4.342705837	4.877528186	4.307622065	3.796642176
ABCD1	6.243460766	5.638409999	6.378532176	5.278240336	6.371804059	5.639749026	5.84400087	6.017451802	5.52722829	5.721783993	5.934506781	5.879373797	5.643500662	6.081462197	5.64324842	5.863859364	6.041206506	5.42977116	5.983814008	5.915988986	5.601645437	5.81153137	6.398388335	6.052907208	5.618432339	5.675607173	6.213213114	6.270789069	5.931854456	5.705843901	5.52947655	5.457640309
ABCD4	4.050522098	3.719798185	2.687490851	3.351136553	5.143893368	3.900138858	3.08668388	3.429778394	3.096037123	3.658399378	3.913829986	3.709201307	4.732770873	5.313724269	3.5242922	3.856795571	3.081253899	4.230031017	3.783888138	4.360185204	3.690369491	4.24010386	3.150800722	4.207821995	3.7847867	3.764739852	3.524899612	3.863465752	4.138321017	3.634031646	3.867533186	3.97961413
ABCF1	7.60298248	7.420587814	7.72685034	7.94288574	6.493214008	7.583591159	7.332624541	6.880698787	7.829941703	7.890605001	7.798650098	7.851603005	7.455949023	7.78633183	8.210130276	7.752276665	8.321968527	7.868981666	7.743392952	7.340243399	8.002356779	6.799303008	6.887669276	7.132081171	7.125736326	8.590204155	7.435485633	7.906212928	7.530673138	7.598312206	7.271848125	7.827798584
ABCF2	6.334954122	6.432730962	6.497051905	6.58961393	5.644464866	6.391881251	6.622195916	5.877024635	6.565736278	6.694383763	6.576035535	6.548302397	6.266524467	6.57250104	7.11756386	6.624431632	6.117491707	6.473055389	6.406021352	5.938577618	6.430222998	6.793028557	6.185793932	6.611930316	6.916999261	6.671083397	6.477868969	6.556522434	6.382551341	5.920244002	6.514087633	6.889779661
ABCF3	8.102219856	7.915711279	7.862753388	7.942835629	7.76070103	7.859425267	7.855119228	7.62174572	8.093932192	8.283136804	8.019984521	7.893490114	8.171052969	8.235858114	8.374971844	8.232382444	7.825027101	7.682121681	8.121514845	7.894332227	7.533216731	8.261987239	7.976426725	8.162698937	8.300649939	8.272809607	8.127731191	8.098289101	8.400970049	7.940387045	7.711302877	7.733515543
ABCG1	6.26191437	6.068629811	4.992728704	5.678622562	7.267110765	5.626329764	6.066490089	5.652867983	5.146419314	5.362528654	5.871808077	6.402452133	5.605310902	5.515740341	5.302572618	5.497108893	5.692538018	6.191982358	6.447060113	5.892150005	5.876111451	5.679711629	4.792541982	5.855184375	5.728745642	5.465221452	5.171553048	5.319022048	6.036518413	5.176034043	5.700986019	6.95209937
ABCG4	5.445933407	5.444254507	5.431120742	5.462285678	5.42422459	5.444650355	5.419417843	5.464649095	6.021023521	5.43628126	5.446382497	5.442554271	5.507210592	6.837619058	5.419523405	6.525947834	5.136153817	5.407699792	5.244986088	5.141310271	5.460628869	6.139971788	6.239406127	6.096906388	5.926308144	5.949409009	5.885628635	6.205507378	5.737005233	5.343912136	5.383074853	5.447034915
ABHD1	5.02293335	5.044141589	4.461104169	5.172390474	3.345415927	4.203056043	4.890965978	4.300190304	5.140754549	5.016159784	5.259949111	4.377949816	5.010869574	4.948872939	4.985349401	4.991420437	4.478889689	4.428565195	5.093638826	5.426196519	4.425061546	4.699054696	4.751606139	5.399612034	4.716731171	4.174780164	4.870458465	5.26682315	5.061189754	5.011527769	5.190935962	3.116215233
ABHD11	5.565871973	5.428630367	6.195351893	6.259526228	5.693588693	5.587404023	5.810942369	7.051833038	5.542756166	5.238958533	5.565660895	5.907829491	5.216250037	6.190112086	5.74444657	5.774414187	5.578817667	5.802967618	5.107599121	5.509717805	5.688792441	6.662112617	6.169291907	5.959671891	5.802967618	5.77402251	5.4324781	5.7609413	5.975534138	5.618832008	6.154347024	5.962893934
ABHD12	5.33988664	5.239168716	4.85926654	5.539640511	4.180991233	4.870056147	5.558758886	4.392768848	5.445580229	5.156243124	5.544095539	5.379765733	5.09020855	5.088666202	5.639979781	5.524978892	5.008014327	5.227595151	4.786988334	5.12234212	5.185011152	5.596725017	4.509009016	5.338620689	5.639791716	5.433931684	4.905904495	4.84592271	4.844103634	5.351302278	5.906174815	5.319398086
ABHD12B	2.128024478	2.164685587	2.655078616	2.264230365	3.240956008	2.145623144	2.119139514	2.451694637	2.131350514	2.174811617	2.138622707	2.971137636	2.249128445	2.204294443	2.140061528	2.167115193	2.190219412	2.062197411	1.951894303	2.185557615	1.847711679	2.396958206	3.17720934	2.639761774	2.418068289	2.569339327	1.990564662	2.070592612	2.408769334	2.014727905	3.446552397	2.072217991
ABHD14A	8.880582343	8.990019004	8.494337904	9.531099288	7.923344509	8.870606969	9.096524335	8.331693316	9.490108363	9.47852973	9.242157935	8.990325435	9.062037489	9.405244996	9.60412354	9.048184725	8.697164153	9.022319667	8.459252425	8.534336264	8.755192377	9.366985504	9.088287423	9.308548593	9.528715705	9.406981873	9.184277679	9.488870408	9.272179167	9.141387402	9.224754897	7.769835061
ABHD14B	7.061227053	6.70562839	6.417459073	7.004303833	6.35408073	6.832576751	6.862547058	6.339130739	7.304986371	7.212361158	6.847422377	6.833153414	7.041871495	7.307701391	7.510183799	6.884810942	7.1284075	6.888635987	6.765252476	6.671543866	6.818534333	6.678978021	7.634990875	6.946052613	6.286532126	7.18344804	7.017806658	7.140136019	6.955695576	6.322289426	6.985294571	6.94040639
ABHD15	6.886848794	7.08563411	6.924419809	7.70672943	6.047648306	6.499730975	7.209308064	6.298486489	7.46616893	7.290225206	7.842979609	7.341899745	7.026153994	7.446910588	7.49889126	7.503547405	7.607819003	6.953691615	6.949963217	7.102667379	7.191525439	7.226719275	6.934107514	7.085815797	6.833347524	7.545946355	7.436364649	7.336891491	7.326889189	6.812945128	7.475605532	6.406226302
ABHD17A	7.412191395	7.343352591	7.52713066	7.936921626	7.632015721	7.110228538	7.471100442	6.256023994	7.525652399	7.107374484	7.884196854	7.200579318	7.556706791	7.618140449	7.840656052	7.9180077	7.094860784	7.151972051	7.273754968	7.146744413	7.021042104	7.827976289	7.974394275	7.602788134	7.722416714	7.718993593	7.356969608	7.842407036	7.47012213	7.552730236	7.521500669	7.050257998
ABHD17B	5.386876831	5.615852208	5.34012379	5.712629553	5.468736147	5.580240526	5.670074126	5.234800071	5.940488158	5.752007731	5.932910883	5.939254146	5.517500365	5.504184113	5.93241168	5.448756032	5.609588131	5.89941179	5.921118172	5.4383076	5.418572409	5.789269972	5.174895424	5.662978498	5.741334153	5.537407588	5.22052834	5.995415156	5.671677771	5.563104565	5.681317442	5.5777605
ABHD2	6.041351162	5.437082852	5.934503128	5.761022156	7.204842421	6.053163085	6.386142048	5.404463671	5.584261013	5.395753033	6.240495376	5.885025631	6.052041235	5.197327104	6.026915623	6.352584832	5.598494148	6.230436867	6.438476572	6.002840847	6.182480815	5.826866628	5.46066325	6.259692046	5.922706272	5.40185446	5.99331013	6.021447629	6.037060417	5.34779831	5.492815706	6.771734161
ABHD4	9.682940957	8.787422351	8.751817078	8.761975313	9.884218819	9.237938046	9.050611523	9.453413238	8.340103952	8.557897841	8.920436224	8.915088521	9.253758681	9.431777016	8.979795722	8.840393812	9.402088622	9.255827176	9.204218933	9.385396434	9.608227527	8.85198326	8.601444999	9.024593275	8.293649012	9.032654123	8.974368216	9.158489471	9.017132753	9.304504364	8.764322197	9.138679682
ABI1	6.8024523	7.084756586	7.512861318	8.078609611	7.484887704	7.412816651	7.619214294	6.854610326	7.575163966	7.130271762	7.507958121	7.579600644	6.790300509	6.904918084	7.488959935	7.174914508	7.036794463	7.198917304	7.77118466	7.748755333	7.558563051	7.07143886	7.166030635	7.307793978	6.971113572	7.334272028	7.746915018	7.851233115	7.267567792	7.397165349	6.189641756	7.159972957
ABI3	7.036741059	6.860170501	7.497617185	7.40806334	6.298094882	6.729384183	6.529569335	6.813323369	6.564054159	6.598557132	7.416299048	6.910383871	7.084903064	7.556074995	6.98694719	7.435175803	6.47916886	6.588591408	7.45552094	7.446851366	6.720452031	7.210887546	6.62478939	6.879178717	7.254481265	6.977546247	6.443150237	7.02850008	7.059215694	7.179678118	7.514248846	6.527187757
ABI3BP	4.559131984	5.101969956	4.570705339	4.63231689	5.006166167	4.591938453	4.527091432	4.662901119	4.569092002	4.640572492	4.586787449	4.659069465	4.590591561	4.433025313	4.590122799	4.574551539	3.981691458	4.137052461	4.009994811	3.56588899	4.297804544	5.371389974	5.099193277	5.316241984	5.350358746	5.409269349	5.548286657	5.260609049	5.035734714	4.887369912	3.413347531	4.197306349
ABL1	4.683807924	4.4367683	5.448395397	4.992333293	4.388511633	5.568986277	4.913511358	4.323675716	5.743503808	5.796496341	5.823521678	5.688338883	5.434876087	5.133545258	5.611842758	5.109195688	4.351771124	4.625297667	4.849153378	5.786888425	5.422585778	5.305521525	5.485750012	5.393464837	5.109078146	5.641790161	5.192732428	4.678828805	5.102266818	5.231700679	5.024662782	5.982174704
ABL2	5.769540299	5.427152336	5.064593072	4.772635871	6.698320832	4.934650672	5.096894335	4.588734336	5.285549495	4.988519557	5.285239502	5.281802995	4.779779258	4.858185763	5.331084702	4.799800076	5.382817174	5.182216484	6.066930803	5.438827083	5.480951372	4.910249181	4.661873881	5.039771139	5.01291493	4.73896829	4.87033482	4.950310576	4.997656334	4.860550485	5.059241421	6.418400376
ABLIM2	3.710602178	4.474099656	5.178085483	4.639801901	3.686360727	3.928749818	4.780027502	3.683174755	4.97960864	5.094327176	4.318431269	5.139167208	4.103136207	4.631912767	4.880414879	4.192717758	4.404041805	4.484894276	4.930395773	4.512931803	4.991609433	4.138877487	4.782185661	4.396208755	4.238926125	3.933699533	4.437137913	4.139712867	4.463163863	3.745390431	4.868094174	5.325884073
ABLIM3	4.895241129	4.175620347	4.554982033	3.667843174	5.182227765	3.779391685	4.015961836	5.715980435	4.021522883	3.197103125	3.798285087	3.793776383	4.169863283	5.463959278	3.907025284	3.976838832	3.961922708	3.58627694	4.114499832	4.012106351	4.119129947	4.367191367	4.762130526	4.309961744	4.21645388	5.275459479	4.703296388	4.643126605	4.453227446	3.331354181	3.679361456	4.9039547
ABR	7.866281207	7.181307095	7.014661507	6.969025847	7.908473806	7.043003314	7.115705586	6.69806111	7.017576602	6.752110527	7.434792055	7.408826513	7.461299421	7.426269788	7.238439339	7.406055203	6.815209233	6.58691085	6.759186431	7.26208113	7.061881828	7.552023291	7.587409407	7.462941684	7.748945211	7.546017294	7.621721274	7.342447455	7.115967271	6.966996097	6.696825615	7.661406993
ABRACL	7.828020801	8.425632991	8.106179411	8.605954737	6.760642138	7.967417195	8.669486361	7.972959715	8.643350136	8.839812306	8.677658569	8.422030662	7.809397163	7.822662128	8.407444438	8.565700755	8.617520707	8.505330579	8.248644963	8.404050422	7.139056972	8.684511325	7.571204516	8.332619276	8.328337944	8.1049043	8.341478258	8.237022831	8.614247776	8.258452934	7.574971338	8.124514151
ABRAXAS2	4.639337222	5.047384246	4.997337647	5.524583467	4.660885598	5.016921233	5.365593175	4.463241974	5.750930665	5.424267741	5.521478681	5.320240414	4.764660473	5.141372734	5.291428484	5.020305992	5.325934443	5.415421142	5.565253917	5.036201332	5.426182755	5.275137429	4.604311054	4.966757185	4.928898554	4.702667285	5.061309033	5.040351867	5.230614622	5.118758602	4.860970801	5.40024734
ABTB1	9.55886317	9.044452597	8.763974869	8.940880517	10.77833648	9.291237227	9.394500395	9.004839389	8.22166154	8.435319062	8.796846269	8.965957468	9.265704056	9.18266806	8.739385686	9.158224303	9.216232351	9.283906263	9.272202157	8.858342266	8.627407833	8.771914234	10.33557081	8.742688038	8.433894022	9.085616801	8.49018681	8.736003293	8.970329203	9.135817976	9.161970542	9.836236607
ACAA1	5.962311995	6.423621205	5.995157953	6.14495204	7.268672675	5.83243611	5.955493921	5.314481546	6.302857667	5.622424779	6.384583846	6.269037889	6.144389554	5.890170294	6.028815539	6.340937281	6.443908416	6.152194995	6.201464034	6.045826625	5.818283951	5.688232587	7.002568498	5.975302987	5.746646784	6.024416195	6.050205824	6.102561742	6.416691401	5.773809549	6.204921211	6.140410771
ACAA2	5.84285851	6.334924518	6.59932853	7.251332446	5.884551605	6.110621012	6.562913694	6.280482782	7.030830528	6.522545127	7.031892815	6.494785614	6.299191913	6.771779906	7.095232622	7.231386412	5.679591274	5.642799007	7.150531536	6.888166211	6.245122264	7.03246696	6.603242762	6.85588363	6.889956037	6.633233835	6.541021559	6.553454798	6.609203907	6.360304817	6.657823075	6.764109399
ACACA	5.737359717	5.971707029	6.164275519	5.955782998	4.817491846	5.457269266	5.846238242	4.663254037	5.935095847	6.332076839	6.403124006	5.877765649	5.304882373	5.110999684	6.367277488	6.439959195	5.119629398	5.186279468	5.618002127	5.211648285	5.233926949	6.121142768	6.374641879	6.31017031	6.348525248	6.233064028	5.752904953	5.666621908	5.764013871	5.836773714	5.742993761	5.860129858
ACACB	4.123934602	5.092095684	3.770321184	4.409966462	3.918262971	3.784478464	4.956130297	3.801701427	4.206716201	3.774606373	3.78207311	3.781238734	3.774396588	3.758816482	4.129215744	4.090929332	3.68227106	4.098102493	4.519833687	4.548285925	4.413126484	3.887528293	4.190867352	4.212017183	3.727224239	3.668547572	4.220093401	4.072527036	4.303230559	4.454471284	4.273053793	3.216670349
ACAD10	6.665821557	6.02621824	6.208588492	5.849227212	6.582285038	6.427202277	5.969182553	6.364298363	5.942205078	6.014505241	5.733652679	5.759349272	6.538980317	6.679107125	6.187045158	6.287806637	6.647355506	6.138186787	5.981198854	6.004301741	6.548265568	6.34281302	5.727539398	6.15791288	6.391456471	6.207663281	6.109683748	6.109371359	6.139239266	5.965798467	6.167334307	6.678004251
ACAD11	4.844037503	5.199314164	5.234080309	5.780802026	4.317287704	4.791889426	5.412363722	4.412424064	5.536076472	5.678586382	5.373702541	5.099147083	4.914242908	4.252292884	5.993574287	5.29009818	4.717894246	5.320394792	5.226616055	4.04310491	4.946149552	5.59287366	4.470920332	5.762711178	5.754776611	5.413090646	4.98133771	5.103281247	5.515880658	5.091433393	5.432753653	4.756442938
ACAD9	7.210327272	6.553322364	6.628725909	6.802255611	6.642835392	7.142407766	6.565985944	6.045959696	6.820137461	6.601061467	6.672818718	6.488881725	6.318821344	6.508338438	6.884056172	6.529357426	6.675390116	6.727904081	6.986579015	6.788721902	6.916342832	6.487929336	6.153542052	6.538806644	6.541439117	6.613165839	6.697442054	6.306516841	6.812854873	6.643565874	6.640514477	6.744166321
ACADL	3.459511119	3.517083745	3.482834534	3.527548693	3.487623719	3.496459009	3.438137882	3.546380598	3.465366558	3.543349141	3.480769579	3.553624819	3.492932164	4.440755775	3.480975505	3.470756203	4.075172603	4.486355356	3.296049094	3.695613548	4.232684122	3.371650136	3.129158711	2.881468004	3.371650136	3.106137331	3.489019138	2.918277592	2.766711802	3.997443487	4.27966637	4.213985666
ACADS	5.821217612	5.024799472	5.491555181	5.141585425	5.550958248	5.592624533	4.429369319	4.52602588	5.445517588	5.531552376	5.545258747	5.218438459	5.39407756	5.938251553	5.492442782	5.9181345	5.978679682	5.44308967	5.029081775	5.57025228	5.740716325	5.365420395	5.434240869	5.147456869	5.074168881	5.090098468	5.567524665	5.679357953	5.163165988	5.128312519	4.96759768	5.963912347
ACADSB	5.862161168	6.497253008	6.130684695	6.773715847	5.676718658	6.10597974	6.262258327	6.021051025	6.827275082	6.784814616	6.953073443	6.624501711	6.336522858	5.864738736	6.859943933	6.778099343	6.270542614	6.351287067	5.815826233	5.910264807	6.122045866	6.695641165	6.131181786	6.590274192	7.264619151	6.805828652	6.268984433	6.569079775	6.598453719	6.207910094	6.966998949	5.785602341
ACADVL	9.116359392	8.914275093	8.856993964	8.819837867	9.142660203	8.880493063	8.970211556	9.216990128	8.953054221	8.761021222	8.811283378	8.693043659	9.087904871	9.397449024	9.241744468	9.295803326	9.357099148	9.189261999	8.849256799	8.970638655	8.872118784	8.888510598	8.804973042	8.903444242	9.028969327	9.037535933	8.702827293	8.911236867	8.908469814	8.928082841	9.147792631	9.336906784
ACAN	5.9591266	6.330371227	6.395265879	7.08761774	7.770346105	5.676218324	6.997796686	6.261257688	5.711167605	5.87063518	4.47046866	6.42784224	6.177197768	6.180288211	5.610059193	5.863072614	4.955324849	5.155893327	4.813551852	4.334337342	5.041130796	7.608578751	7.565595723	7.327769792	7.503410693	7.504365146	6.571842817	6.718199774	6.650898227	6.351329857	5.313138968	5.684226169
ACAP1	7.679905446	7.537517378	7.159560856	7.315420864	8.0359045	7.463056176	7.239814285	6.953526493	7.323779202	7.381092682	7.33125168	7.282665622	7.434234434	7.429204	7.576505652	7.335974179	7.115194511	7.496306518	7.486009572	7.580098303	7.731292065	7.406789169	7.442605589	7.33232663	7.207854612	7.207854612	7.233263804	7.571939101	7.454202222	7.513027107	7.23403736	7.406735123
ACAP3	9.224711994	8.959363271	8.551574573	8.642201416	8.762423963	9.226337162	8.741052829	9.586604216	8.886194569	8.845400056	8.55659091	8.599295274	9.23494783	9.464055119	8.76502661	9.017588096	8.789953532	8.897217017	9.29715068	9.325572046	9.165632946	8.715457738	8.921449128	8.966336564	8.696583953	8.611192828	9.36707965	9.067619522	9.020010227	9.002710865	8.181559424	8.60232481
ACAT1	4.844841236	5.423005867	5.596816235	5.871540392	3.253649693	5.009141653	5.232483144	4.821007545	5.077124924	5.544820915	5.39917529	5.416483946	4.697730945	4.408064851	5.716029042	5.210852227	4.728397067	5.730190137	5.482424093	5.1775446	5.972955531	5.337835063	3.635238978	5.047275418	4.889124406	4.889245899	4.72215602	5.390126461	5.133495144	5.088545459	5.620626087	4.636925009
ACBD3	5.347185184	5.477048227	5.164178804	6.073609328	4.912242182	5.817296241	5.89212681	5.3361436	6.321292736	5.722426127	5.825567809	6.153219905	5.129262658	5.254446527	6.06593899	5.403156304	5.434590304	5.865884969	5.838921974	6.595108764	5.084679595	5.276307355	5.632940472	5.261457916	5.670566052	5.475926953	5.512696044	5.590253387	5.546431772	5.980258615	5.912620737	5.237225543
ACBD4	6.450101239	6.010084097	5.972316696	5.467276059	6.354490455	6.465897888	5.895781805	6.786209318	5.667819106	5.918653474	5.440421961	5.518062472	6.693887313	6.625191576	5.304312219	6.222483506	6.00635303	5.661705066	6.334307982	6.281817512	6.363879335	5.63235073	6.569761589	5.794553872	5.790407035	6.053631799	5.902172995	6.596788976	5.870812371	6.028116492	5.862653619	6.01281927
ACBD5	5.862895068	6.074780391	6.589842483	5.960960284	5.966082552	6.236222626	5.864841546	5.818812495	6.273149757	6.305653377	6.575763862	5.895843876	6.076943926	6.453149623	6.736833855	6.650997729	5.773854731	6.347576409	6.272161548	6.318843508	6.278696767	6.088036305	6.386789548	6.768011275	6.048890725	5.89659304	6.56858549	6.084041513	6.12320991	6.54619124	6.2544647	5.73732265
ACBD6	7.37429171	7.371904255	6.840497429	7.386083642	7.544669708	7.306179713	7.565886132	6.690851249	7.159055383	7.247749047	7.403565458	6.945344222	7.685683185	6.776437315	6.983515967	7.305803571	6.923047632	6.778311787	7.261405101	6.97642719	6.875627255	7.514453233	7.178517113	7.45308439	7.511571754	7.622033519	7.33863005	7.521037418	7.412894757	7.015292334	7.113482465	6.912135069
ACCS	6.385649074	6.473259633	7.982970509	7.60679512	5.847121203	8.122588764	7.453333935	7.163387198	6.446531074	6.305352532	6.149899755	7.25530586	7.935275944	7.304235148	6.447458973	7.356915209	5.623064229	7.08327956	6.789243358	7.867207899	6.883381205	7.1412677	7.200174276	7.147454521	7.027926701	7.240051146	7.78733001	7.29727935	7.515122012	6.414593593	6.98485016	6.062489375
ACD	8.423436293	8.131266762	7.925781341	8.347190725	8.048622324	8.256229207	8.083693484	7.703257064	8.290545392	8.343977486	8.182330458	8.055944217	8.394658321	8.619241264	8.390367667	8.249907288	7.801824798	8.557199136	7.941392536	8.053181046	7.704531439	8.401779707	8.468292977	8.373659104	8.329220241	8.371631417	7.975288317	8.1221593	8.197264804	8.165447822	8.373407251	8.394623002
ACE	5.742888546	4.911161025	5.018578413	5.474951237	6.269016177	5.867982389	4.73703813	7.724382777	4.666052373	5.066618709	4.50375822	4.864359449	6.331394527	6.580724679	4.876952774	5.141089552	4.287328268	5.07629739	4.627396973	4.635360738	4.562810737	6.466487474	6.16073651	5.56881686	6.707493805	6.70513117	6.067797129	4.951460824	6.335860571	4.710065961	6.780417573	3.916178074
ACHE	5.814183459	4.971002142	5.176169743	4.555611077	4.930367603	6.036968091	4.673072485	7.622132609	3.897892574	4.278849549	5.017122676	4.655279485	5.600039958	6.701611177	4.266537767	5.139494433	5.349719151	6.948990175	5.620328498	5.72914	5.943398519	4.656049102	4.9468571	4.425778075	4.240718136	4.304113157	4.263532301	5.161435969	6.071795255	4.985973014	6.381433134	4.263567108
ACIN1	7.111999464	6.590912586	6.705121612	6.254629146	7.357978405	6.425991684	6.600898737	6.421650773	6.445254716	6.646188176	6.623224038	6.573008915	6.796808061	6.641756222	6.592262001	6.663766028	6.477791646	6.642034952	6.799409042	6.663964657	6.918637527	6.371175751	6.477928614	6.551606339	6.634941116	6.866579455	6.616786569	6.445620149	6.544458256	6.834686332	6.784523469	6.620924448
ACKR1	5.239821266	4.086783658	3.999414113	3.439908207	5.04931931	5.145496533	3.28147499	5.816496258	3.160542233	4.55677394	4.710801752	3.402445595	4.820253344	5.634102029	2.805718574	4.545427763	3.896966659	4.471431066	4.370995452	4.270217436	4.778228666	4.392250471	4.078397175	4.56544746	4.544250285	4.254946267	5.33627225	3.522535091	4.000662412	3.370783441	5.090549663	4.888803968
ACKR2	3.213606224	3.261345682	3.199763306	3.2784551	5.087599421	3.221320064	3.167990856	3.29139598	3.203323581	3.24357865	3.6549576	3.294503084	3.472248682	3.232057877	3.256544079	3.218963421	3.647323289	3.625323975	3.754764783	3.179368576	3.565700601	3.373041032	2.784537273	3.624720336	3.111682165	3.380927744	4.112165302	3.397751287	3.518601708	3.236796616	2.57324206	3.764042158
ACLY	6.814249986	6.699335708	7.206154568	7.146817112	6.857232019	6.929542133	6.954330307	6.332576382	6.672877469	6.853541121	6.999044908	7.001374058	6.92719378	6.680065757	7.125942169	6.957144208	7.18167816	7.186300165	6.951484786	7.041165867	6.867962705	6.706113947	6.768016713	6.553333873	6.832525142	6.702991315	7.104989146	6.847523078	6.680851778	6.644198042	6.758737902	7.24017352
ACO2	7.5983244	7.192890518	7.724014034	7.442293955	6.505590992	7.360832807	7.473170696	6.937048905	7.687760446	8.005528077	7.536376728	7.687316956	7.440021762	7.854071278	7.9096883	7.646194078	7.18482384	7.277596161	6.984094649	6.33766948	7.16651816	8.099021788	7.68321276	7.803919594	8.151212103	8.085384456	7.657123118	7.121395534	6.835898434	7.720123733	7.613541735	7.887554384
ACOT1	7.926434759	8.25434944	8.149386664	8.203636684	7.398779288	8.186027027	7.844045367	7.745962352	8.56899778	8.820915738	8.7387695	8.282610154	8.299938652	8.197821797	8.539653161	8.513898481	8.623404447	8.270264424	8.533576755	8.255972623	8.764518306	7.885185806	7.925209849	7.894079323	8.042619701	8.059310683	7.967809966	7.882165964	8.185417751	8.173372898	8.813963701	8.366900982
ACOT11	5.386466747	4.428616537	4.75070342	4.145728978	5.122821233	5.311113309	4.672799883	5.177834964	4.156682953	4.907504703	4.72666535	5.274441369	5.248825593	5.636124278	4.760371887	5.115678728	5.179365608	5.266436806	5.035222874	4.408592353	4.85117961	4.992839453	4.520697008	4.795149533	4.991384109	5.239602515	5.258022563	4.973257248	4.737048164	5.082964985	5.05222372	4.492547321
ACOT12	4.652315337	3.269594332	4.401633048	3.976361325	2.543934333	4.723833351	3.691025532	4.364409984	3.740789642	3.435461709	2.932086915	4.854949792	4.325318335	3.980424852	2.765636303	3.708765532	3.232999406	3.138176657	3.698289328	4.392732894	4.229555664	3.742572819	3.491656875	4.215918603	4.416912327	3.773603497	3.65869444	3.993261758	3.669158175	3.749925009	3.311865821	4.599563145
ACOT13	6.592816434	7.689865867	7.482105608	7.814897005	6.080675924	7.432438653	7.514087616	7.401735553	7.540745556	7.652373745	7.65681438	7.831951344	6.833701598	7.073973618	7.744206193	7.528229145	7.347415685	6.446446942	6.860031594	6.89231863	6.806705437	7.832207393	7.338904217	7.851436991	8.111584851	8.054608098	7.028485549	7.295674068	7.375785691	7.250883359	7.554328095	7.724895466
ACOT4	5.137647353	3.988313991	6.255056497	6.534240593	4.476829289	5.545252666	5.240260372	3.812162567	5.299598554	6.032043345	6.517512192	5.514943443	5.306234022	5.161761823	6.132440208	6.198333143	5.04630753	5.20042111	5.604278622	4.673201204	5.302784352	5.803160454	4.683251648	5.339772429	7.186318896	5.579306317	5.46566208	5.80755477	5.439858649	4.780322145	5.573406374	5.722557469
ACOT7	5.84559741	4.767202034	6.567935033	6.132775453	5.127830777	5.341786379	5.495565804	5.654836794	5.481926007	5.981032507	5.927762741	5.498141643	5.421461883	6.841756859	6.157540872	5.8415467	5.765608997	6.03920785	5.805260424	6.170614132	5.847808309	5.876393836	5.299648128	6.025295385	5.520547234	5.259629481	5.502506646	5.364410496	5.470358037	5.39981696	5.923610879	6.928892009
ACOT8	6.822396376	6.101716481	6.338871812	6.573550107	6.72634683	6.687405345	6.256353104	6.870358557	5.957265384	6.420766596	6.042209157	6.219557354	6.277108647	6.949465114	6.288454806	6.268594009	6.326891525	5.907195528	6.224784459	6.149567978	5.93880133	6.724151252	6.456005026	6.787909908	6.832664434	6.876945408	6.287642123	6.613285101	6.677392998	5.945913139	6.159897653	6.804981497
ACOT9	6.531103594	7.060401988	8.194567884	6.890491944	7.265406138	6.661611572	6.925231428	7.297732871	6.285362314	6.548999151	6.636587668	6.769938127	6.656956448	6.415659042	6.398794285	6.631377893	7.086531326	7.404372186	6.8699965	6.586741947	6.384330125	7.02197919	5.800478832	6.763263436	7.258386944	6.871768053	6.64730688	6.476588651	6.601907312	6.416458528	6.922642751	7.774819654
ACOX1	8.440828999	7.85860335	7.151165528	6.657886811	9.237564577	7.502619186	7.912441164	7.712646862	6.633450441	7.40370041	7.461630887	7.65903005	8.325310617	7.538047421	7.080860145	8.197676586	6.659288337	7.519923685	6.963497244	7.099583558	6.917087669	8.275458163	8.096507334	8.001847337	8.48612756	8.432149566	7.754926829	7.704077354	7.474885767	7.719996081	7.634640711	7.655564174
ACP1	7.324971266	7.513923916	7.320033536	7.467770681	6.84000992	7.157962106	7.262069896	4.466409371	7.699723141	7.614303138	7.43609912	7.426133396	7.349963156	7.246920564	7.554490813	7.482458224	7.777765776	6.705323238	7.187706518	7.209863995	7.158367245	7.630151885	7.313441727	6.796485075	6.39902534	7.649335915	6.765049329	7.170914209	7.274284558	6.942246606	7.446933946	7.577315867
ACP2	6.305728382	6.192831754	6.161521799	6.043929746	5.992277839	6.151996043	5.606014404	6.423021341	5.864218426	6.128159821	5.959897592	5.814233606	6.563654877	6.692472281	6.24231297	6.268061362	5.934754608	5.846320512	6.043468156	6.049909895	6.052971301	6.187580426	6.358465775	6.273161619	6.431859382	6.463427773	6.05245946	5.857340215	6.025310866	6.347265877	6.478044182	6.347265877
ACP4	5.520534346	4.777039279	5.321475941	5.308427929	6.395839697	5.306914861	5.100996248	6.07605814	5.161582434	5.009653801	4.855709182	4.606435195	6.071827257	5.858889203	4.974132863	5.559458185	5.462816249	4.703707573	4.898159957	5.008213603	5.58949327	5.616148071	5.664964074	4.836580243	5.620401104	6.30000882	5.632151437	5.208173852	5.331475808	5.325985451	5.612442697	5.248471095
ACP5	8.936430815	8.118085578	7.677439181	9.607024853	8.134845409	8.822487969	9.114837914	9.306495203	9.669118089	9.248277856	8.884006527	9.345067512	8.643477453	7.842349299	8.890645343	9.491866841	9.91160136	9.511635075	9.121463947	8.836877317	9.615636618	8.266797	9.012014419	7.951408684	8.197972728	7.962386601	8.7860538	8.102566254	10.28205029	7.382490301	8.580880495	9.938813797
ACP6	4.622472728	4.673615701	2.559856769	4.543577087	4.583135556	4.913458972	4.628369836	3.281271037	4.430294933	4.657937451	4.658752335	3.872354594	3.228348813	3.41560382	4.49980755	4.337246467	4.130520309	4.2567146	4.878020572	4.036482057	4.402605985	4.414413537	3.819779812	4.339748977	3.741922594	3.837714971	3.713869901	4.333184867	4.280184564	4.336393643	4.711409319	3.786631363
ACRV1	1.874263228	1.858860071	1.851061759	1.879429664	1.865753323	1.846303087	1.868076754	1.861705	1.869976998	1.852891026	1.887087205	3.208160336	1.863060503	1.810387303	2.826546084	1.86874623	0.987619658	1.308360364	1.659289106	1.07506539	1.064701132	2.911211662	2.306095104	2.513162776	2.725726009	3.549539238	1.431855148	2.55405029	2.673300541	1.695536332	1.523845138	2.153925253
ACSF2	6.656931754	6.963307938	6.531351651	7.212146544	5.494764114	6.9084513	6.437877535	6.012761544	6.970105161	6.647010531	6.456156391	6.450079708	6.098962518	6.319229161	6.864979913	6.862958052	6.97885123	6.747024046	7.04191932	6.872577729	6.884135084	6.191891624	6.093525656	6.250101583	6.347387092	6.171153107	6.859765985	7.024062152	6.738165881	6.539193955	6.7236922	5.456497136
ACSF3	5.903342391	6.205000516	5.798660422	6.375704774	6.102187491	6.571708463	5.672609806	5.603038127	5.806713486	6.639210024	5.65093481	5.72071744	5.805439401	6.782317494	6.727198775	5.821515101	5.277960294	5.91175443	6.480685102	6.661607248	6.120014853	5.947715713	6.175821654	6.503036451	5.961556708	5.633561216	5.918491898	6.12475887	6.384801491	5.747305981	6.299838536	5.929419452
ACSL3	6.589264384	6.729236322	7.30333182	6.565444647	7.057478975	6.187050886	7.011003919	6.484694435	6.685744917	6.617731362	6.785323656	7.026429325	6.412645492	6.072905913	6.246767665	6.718665351	6.739769549	7.117726557	6.884327827	6.948754163	6.996566117	6.575355077	6.193407575	6.673894044	6.413790784	5.955300989	6.697422864	6.797660087	6.741160253	6.878006007	6.659161304	6.208230654
ACSL5	7.533684189	7.761394437	7.926005161	8.24367335	6.861107995	7.425535208	7.862836118	7.349372487	7.90181245	7.871953589	8.130763886	7.841759825	7.731642406	7.565670487	7.907687832	7.84982893	7.631710544	7.882976632	8.052797449	7.770095069	7.507447895	7.341901117	8.029676097	7.585614396	7.452495626	7.881238984	7.746509963	7.539309811	7.65818851	7.499367934	7.481473814	8.271812015
ACSL6	6.246934429	5.868401524	6.260563424	5.493261467	4.951045947	5.703116852	5.469396124	3.78988709	6.273995908	5.935178097	5.340508313	5.958204369	5.378889437	5.709520021	5.879644621	5.392750976	4.760358432	5.071741236	5.22211586	4.793798855	5.529908992	6.1372069	5.903978925	5.960254638	6.425549275	6.28876866	5.620744431	5.899978404	5.103586249	5.192313219	6.256977314	5.410626405
ACSM2B	1.742062718	3.653703767	1.636367525	3.106513424	3.609709094	1.845214841	2.028828894	5.864144247	1.649474355	2.487555424	2.211451751	2.494883746	1.840768759	4.697824175	3.131208555	3.011602352	2.640871831	2.082710875	2.972722096	6.175287825	2.505360633	2.413182244	2.651940747	2.102180246	1.895016392	2.68547308	2.19728043	2.827800283	2.531051098	2.177667962	4.556919289	2.54548767
ACSM3	4.400215055	3.563040937	3.717305758	3.480882045	2.127784936	4.200018721	3.185616274	2.152313708	4.595323189	2.945198547	3.501162998	3.45373653	3.721545098	4.323368179	4.10053568	3.420081458	3.93357498	4.543331847	4.157727416	3.732402825	3.505921475	3.538281391	2.660671889	3.825510788	3.004566577	2.713851917	3.020156456	3.147466476	3.591961722	3.123770176	5.241556897	3.242696106
ACSM6	2.581030781	2.623900528	2.938421124	2.853145194	3.644903197	2.601837082	3.591107294	2.631200644	3.672370443	3.749127358	3.967359065	2.99821671	2.599817986	3.637014415	3.381114758	3.007793309	3.473013844	3.52500181	3.332955212	3.430222223	3.141623143	2.715546742	2.922343083	3.211957082	2.93557857	2.992763121	3.359598926	2.655203927	2.756084329	3.144016036	3.878378538	3.171863528
ACSS2	7.133071232	6.946341832	6.820007544	6.870399582	7.674952707	7.381457026	6.976800751	6.909779869	6.495808932	6.18697335	6.197613087	6.7695699	6.724208123	6.951648313	6.659750877	6.719513144	6.158326218	6.531131714	6.294980365	7.318975748	6.580339948	6.905841303	6.891252045	7.524817539	7.1752345	7.015011501	6.388241012	6.83594001	6.834136673	6.714485218	6.451347133	7.618489748
ACSS3	3.284454759	3.3109574	3.28510478	3.248763836	3.221235328	4.878348859	3.260682459	3.231380296	3.252559067	3.286581923	4.219584253	3.308063224	3.269378032	3.207991029	3.390497743	4.392292965	3.750804257	3.630581564	3.932197616	3.549956128	3.940993208	3.357799494	2.984274951	3.581392752	3.348412963	3.108333829	3.072029883	2.928793097	3.140631474	3.930371268	4.179992798	3.864373699
ACTA1	1.709139525	1.763822328	2.537890181	3.75285215	1.748000739	1.737241209	3.029459195	1.776892159	2.604215714	1.79319274	3.828356121	2.841613172	1.733659197	2.410511077	3.8745778	2.792748556	1.506588147	1.545295922	2.413451207	1.430173324	2.129740246	3.361521114	2.194896799	3.109784615	3.761846523	3.522505255	1.494559301	1.883940455	2.522001844	2.484289809	2.933322133	3.661860588
ACTA2	6.077840501	4.172891472	6.292472096	5.317667031	5.733783995	5.256682069	5.747758401	5.765620073	5.124016072	5.088706013	6.02130289	4.96416826	4.747888324	5.733783995	5.822103864	5.501105269	5.309036929	4.994556426	5.990907365	5.734940493	5.846338362	5.109297248	5.775253927	5.280643745	5.368995167	5.159781517	6.017379486	5.185799648	5.789225265	4.570771092	5.68715434	5.50421224
ACTB	13.13238585	12.66201106	12.57786658	12.28075797	13.34660491	12.92079684	12.60736828	12.46445199	12.8435437	12.82504708	12.63869339	12.43006579	12.92463462	12.91066991	12.97176144	12.66827661	13.46790048	13.4114523	13.3960163	13.43790535	13.27940822	12.1799233	12.11459187	12.13242558	12.05203753	12.02866659	12.79305974	12.36212115	12.36139217	12.53215259	12.86069049	13.55064919
ACTG1	11.44153952	11.06809975	11.4865032	11.7917125	11.19486783	11.56473652	11.7303177	10.2557973	11.75725155	11.67668046	11.62013032	11.75552408	11.62013032	11.59274769	12.06425722	11.75107586	11.33724973	10.87790215	11.2601914	11.01246527	10.75446825	11.96798926	12.06098391	12.10921601	11.92101449	11.88000333	11.33576503	11.44649249	11.51541451	10.98372542	11.7202573	12.10918874
ACTG2	3.085869939	2.343630644	2.110066214	2.343675337	1.787677089	3.741824857	2.939457637	3.1627969	2.573051884	3.136047203	1.61807502	3.033037353	2.925060529	3.123123881	1.638622889	1.982499608	1.568359072	1.586107585	2.234566506	2.057094655	1.234331365	3.2742691	2.961157727	3.739367944	3.636179655	3.695902301	2.542565028	2.477425725	2.683702708	2.611030532	3.636616938	1.620079797
ACTL10	5.934555624	5.925018232	5.880446622	6.16083288	5.648432006	5.852217262	6.022970173	5.592194076	5.870395509	6.149012345	6.453869466	6.064256747	5.514327719	6.362995401	6.263049501	5.799632851	6.231159672	6.021956831	5.890417927	5.700935422	5.875106208	5.698563014	6.267248298	6.1998079	5.81716619	5.949419692	5.956470502	5.98891367	5.551093729	6.385787545	6.097170983	5.839373672
ACTL6A	7.280519465	7.935997014	7.776156812	8.546027302	6.115430632	7.783484817	8.343249134	7.41743653	8.49919962	8.49106428	8.475314504	8.332560338	7.385651803	7.901294109	8.505330413	8.051369673	9.693044256	10.09797758	10.05424503	6.966727384	10.0304578	6.468016097	7.232097883	5.287136968	6.591724169	6.641158311	7.628918529	7.785876725	7.847008494	7.921922276	8.294027285	8.020238371
ACTL7A	4.962230545	3.803562515	4.651256369	3.444430468	5.01594425	5.37122142	3.778520976	6.202040162	3.726304915	3.892234655	3.85571846	5.504470125	5.545774525	5.885816847	3.178020277	4.580775013	3.989084121	4.998905508	4.285555914	5.205983785	4.547479984	4.277608552	4.581365526	4.851060344	4.829653814	4.241575757	4.024176869	5.028587951	5.833380404	3.933394354	4.455608617	4.159257696
ACTN1	9.52036851	8.658162761	8.897024929	8.023504364	10.36762258	9.299261575	9.10933359	9.071819665	8.288790095	8.42883677	8.18206267	8.916024378	9.368724924	9.179074375	8.488148507	8.503290771	10.22514028	8.540594641	9.430733176	8.982357316	9.068974118	8.403714675	8.947177699	8.250664396	8.190108918	8.687435107	8.826579598	8.750179061	9.005031719	8.324856263	8.785770598	9.532451477
ACTR10	6.025546941	6.558162385	6.94009909	6.50826873	6.694372047	6.150401912	6.547615674	5.320930359	6.383929849	5.908684417	6.259350752	6.419688048	5.755620933	6.333808035	6.415342743	6.738976566	7.184389859	6.453227274	6.894496038	6.460830467	5.944005089	6.136362476	6.383469557	6.031825811	5.979383574	5.582277335	6.051702922	6.330220495	6.348188952	6.093094355	6.78153366	6.304834121
ACTR1A	6.972973943	6.374779313	6.954115384	6.998173106	7.34895531	6.815527176	6.739661925	6.34162774	6.416457971	6.552865835	6.577088557	6.426104808	6.675040658	7.099188388	6.982613635	6.568335278	7.404273755	6.794200835	6.762539756	7.162053033	6.893538943	6.6380998	6.155433414	6.624557549	6.564892098	6.235735059	6.833013913	6.47591125	6.874087867	6.745627418	6.590387296	6.864110942
ACTR1B	7.795290392	8.067756038	8.214262336	8.44411436	7.791792101	8.06123739	8.096321649	7.416064805	8.387854849	8.149452854	8.032955817	8.142085591	7.961293424	7.743305998	8.47254551	8.110978627	8.361431186	8.062310128	8.314168697	7.656426055	7.975414358	7.988135018	7.837709983	7.927294391	8.220027942	8.310410788	7.829255905	8.182670356	8.36093772	8.062240276	7.893892529	7.980150114
ACTR2	7.958710991	7.556327443	7.209538146	7.651337716	7.452624984	7.142720101	7.795324011	7.130039383	7.735565017	7.738839633	7.615572809	7.876616829	7.841005807	7.487853441	7.618395307	7.59117281	7.821318162	7.465409861	7.206699532	7.221525138	7.258004994	7.971356098	7.497823986	7.65801456	7.84831484	7.905969128	7.406671667	7.455594868	7.595152046	7.372415137	7.571926606	8.138884868
ACTR3	8.65599648	9.282750428	8.840156856	9.789157538	8.880792461	8.863096864	9.219637923	8.366344992	9.173330358	9.173499736	9.530433861	9.522128088	8.663589685	8.787183166	9.445732727	9.122391963	9.839899892	9.857741085	9.770293219	9.572987124	9.449975142	9.248410966	9.217375098	8.627118862	7.70992157	7.213553266	8.68947	8.704257791	8.77087539	8.860652107	9.179134709	10.16989123
ACTR3B	5.193220451	5.201547732	5.309997886	4.814634003	4.57582807	4.939852783	5.087278285	5.294875081	5.199753626	5.110977131	5.146701263	4.995373506	4.796395854	4.991024712	5.49132936	4.995373506	4.552915087	4.339418254	4.731220068	5.49626113	4.304596149	5.410577353	4.961373746	5.271355905	5.479597203	6.038591495	4.648125509	5.010120828	5.082009261	5.18260293	5.230247259	5.266503123
ACTR3C	4.424477189	4.637148512	4.874050302	5.009238606	4.969342374	4.173633093	5.032532076	4.107630599	4.457517082	4.659872186	4.600565383	6.121064706	4.177678375	3.634290385	3.96068102	4.214361513	4.095462106	4.291211644	4.432766217	4.266642425	4.75167745	4.684665617	4.858335922	4.405297216	4.888276138	5.046856923	4.263005786	4.038866713	4.32081677	5.48491138	4.903113933	4.408652507
ACTR8	4.369323263	4.546723001	4.74615855	5.308251215	3.930386986	4.531689757	5.066785114	4.384034986	5.209133013	4.424251734	4.940368736	4.938522022	4.665396491	4.615636902	5.108452721	5.150815438	4.437432972	4.557269879	4.61493075	5.285582422	5.292628375	4.410159753	3.913686645	4.879430454	5.4250822	4.598479117	4.925033963	4.539390097	4.914399914	4.556471137	4.928335738	4.604134426
ACVR1	7.741970156	7.245503957	7.520107662	7.582011424	6.109660614	6.91298292	7.855231734	7.392323269	7.725851656	7.452120325	7.554797004	7.812774863	7.11295031	7.450606491	7.899241322	7.20738285	7.004847811	7.455760137	7.634731564	7.611805968	7.977958064	7.533041236	7.560575264	7.708424534	6.831377825	7.088507753	7.864931355	7.690798702	7.535590725	7.157033171	6.802887203	7.450048632
ACVR1B	5.844433331	4.52344575	2.49850514	3.725523633	5.034640045	4.098102499	3.954747076	3.244383843	3.324899165	2.536230555	3.969313943	3.571607616	3.502453468	2.521020487	3.74379905	4.223014908	3.693672658	3.351268385	4.098375357	3.886152278	3.196097979	3.981819507	3.656602689	4.168426172	3.951490268	3.741498004	3.509346456	3.647881549	3.526666852	3.530367449	3.668786831	4.757661398
ACVR1C	3.418090294	4.169689389	3.06734645	3.835818485	2.084869426	3.772026822	4.093549689	2.122079013	4.60582763	4.513058321	3.094799061	2.822332054	2.089384718	2.095753593	4.225309707	3.311994379	3.05042996	2.682962115	2.451671075	3.507046859	2.38497358	3.558379725	3.564268665	3.891630288	4.174339082	4.081876457	3.340209643	4.018965349	3.273360316	3.717007832	3.356015046	2.253832773
ACVR2B-AS1	3.979898952	3.81681758	3.859492565	3.849068419	3.798822286	5.373253286	3.821976905	3.819736522	4.837739	3.848199125	4.42861717	4.14782791	3.823438895	3.812615347	4.833722934	3.825403012	4.102152038	4.102446833	4.214246894	3.587108734	3.806511856	4.52127631	3.582688244	4.069554789	4.659694067	4.701549506	4.452797846	4.642762855	4.45372538	4.142556412	3.689090839	3.516799355
ACVRL1	5.702208877	4.34358211	4.268452431	3.647457555	4.768834983	5.078835894	5.953463691	5.686775758	3.471452124	4.361182662	5.043170207	4.583074696	2.496202576	5.180858978	4.747959121	4.828917359	4.085033498	4.501448085	4.902710952	4.438709928	4.375194268	4.71648314	4.685283306	4.93202757	4.937238874	4.833512074	5.71464589	4.247085715	5.252136874	4.363777556	4.699213935	3.514314059
ACY1	5.959328297	6.15262635	6.810186999	6.760080782	6.295554324	6.653783351	6.394884105	6.4185889	6.791678834	6.826503481	6.618265492	6.588028199	6.402618425	6.799009339	7.00660686	6.756573366	6.515600789	7.055703687	6.373211891	6.709654658	6.714626453	6.59119547	6.126252897	6.640466457	6.564552545	6.499605577	6.259998872	6.849096369	6.910589878	6.213980346	6.510138157	6.667944367
ACY3	6.187400783	6.756205015	6.980693119	6.024077965	7.945876163	7.246380399	6.37275044	8.312816661	6.14676364	6.151008306	5.995097543	6.0233863	7.741671354	8.081946551	5.173607773	6.653720898	7.064209847	7.19201983	7.018179137	7.281989463	7.218325129	6.284265219	6.510192081	6.609025346	6.021401786	6.203732349	7.283648116	7.236576836	6.786237672	7.036495337	5.823333968	6.344456214
ACYP2	6.277144261	7.188796908	6.890356452	6.779626325	6.154988461	6.241973631	6.651436222	6.621953629	6.96620364	7.014091084	6.933892524	6.814960508	6.380854845	6.715685779	6.8186795	6.697882829	7.780835161	6.582015956	7.007503297	6.763898415	6.966710661	6.66494781	6.279844139	6.751621953	6.322152751	5.720918622	6.761341159	6.713618973	6.506704022	6.834679816	7.258196846	6.154458863
ADA	8.637187168	8.897377373	8.571470972	8.931732121	7.748982155	8.498551329	8.482641586	8.379218816	8.905626884	9.344654115	9.233787242	8.944428175	8.896618031	8.996645527	9.100134144	9.239035765	8.996687697	9.296947399	9.089395993	8.550289167	9.423396828	8.466983197	8.383106959	8.58516211	8.421908303	8.588504673	8.828463457	9.055996793	8.904198376	8.17895486	9.060909607	8.593135176
ADA2	9.139747169	8.9303372	10.20375299	8.773440358	7.449161405	9.126409153	8.805578825	8.845703761	9.043458711	9.281340653	8.783111072	9.282796536	8.881987895	8.983638374	9.113714198	9.105508509	9.2055978	9.292754841	9.245618854	9.467416279	9.107580014	8.57378993	8.696024069	8.582439801	8.796874685	8.720930439	8.215710205	9.965762049	9.624753673	8.071899367	8.115790284	9.340299487
ADAD1	2.77452685	2.746437837	2.724263024	2.780949571	2.720197637	2.761603588	2.715101082	2.800510883	2.747061618	2.792965639	2.778218777	2.811216484	2.761577492	3.463235107	2.752375857	3.812703528	3.181465286	3.083622782	2.925476505	3.045104267	3.210249797	2.095602763	3.387152409	2.729684478	2.310405895	2.855720484	3.194833033	3.781605296	2.419849407	2.669330307	3.254082065	1.947680591
ADAM11	3.963437591	3.118008744	3.499293763	4.030664186	3.567169399	4.606644865	4.439939424	3.875813573	3.929826972	3.848335059	3.723240238	3.942305487	4.417836818	5.243506423	3.938103375	3.338324947	4.829964103	4.042977272	3.74698273	3.700685591	3.758136683	3.885242743	5.216054376	3.502044261	3.155915553	3.837809915	3.811841832	4.481029152	3.981656268	3.939238497	4.574262341	3.077528849
ADAM12	4.320150737	4.887269112	3.395529746	4.448759167	3.229554843	3.936082694	5.747057992	3.422595833	5.390503625	5.220448064	6.327196497	5.260721934	3.246833847	5.487996551	4.286559822	4.36016665	3.978954845	3.203315741	3.865848202	3.035913429	3.877575274	5.518445892	5.290739246	5.549371115	5.693132556	5.619464629	4.034473552	4.183048171	4.563319237	3.462394366	4.115221199	7.007885569
ADAM15	7.655168409	7.313599745	7.492455502	7.069973706	7.111204479	7.117808162	7.516602106	6.61259183	7.202991932	7.319880173	7.385634916	7.944486494	7.433706053	7.733174821	7.643662205	8.097428752	6.948848332	7.185081474	7.53179095	7.394549758	7.355395327	7.497700083	7.88376573	7.662730676	7.406817864	7.290012603	7.408445804	7.371292672	7.357982447	7.089283806	7.005822918	8.154058938
ADAM18	2.425612078	2.440798303	2.403674539	2.456987595	2.416473722	2.412387376	2.373236493	2.700864943	2.389962522	2.391102727	2.421729686	2.425585295	2.447806243	2.405187006	2.429916498	3.451845985	2.707751593	2.827786562	2.483187981	2.187588918	2.744984888	2.396763708	2.514790854	2.695827977	2.195454197	2.35582998	2.239850031	2.21343079	2.214488582	2.711437935	3.248273612	2.353708954
ADAM20	4.762987238	4.376132834	4.604122045	6.16661987	3.424970885	3.644990785	4.393096276	3.384639023	4.206617997	3.788042318	3.772679265	3.98381765	4.574847053	2.742582321	4.411355814	4.936802947	4.843055569	4.985866124	4.655041557	4.256043564	4.589587006	3.97067686	3.233557351	4.033235665	3.79370833	3.648870136	3.537201162	4.160671064	4.160361237	4.61611834	3.597146491	5.131289289
ADAM21	3.219987525	3.198928841	3.601541324	3.221111047	3.202253898	3.20878464	3.206178466	3.210517111	3.200367245	3.21692905	3.211012916	3.219939513	3.214697709	3.343495144	3.207045073	3.684658434	2.765861336	3.050125925	3.463383985	3.132654002	3.200476793	3.419199013	3.2426495	3.270989545	3.757152854	3.632489078	3.082629952	3.350825192	3.399242884	2.757901581	3.199141409	3.874469436
ADAM22	5.102049281	4.631221379	5.152081508	4.452366721	4.886859037	4.100853523	5.158212926	4.640668635	3.531469761	4.404780689	5.094941755	4.392486569	4.994333466	4.472770768	5.097621572	4.644616838	4.474842353	5.072910159	5.268351377	5.07111942	5.226062585	4.472077961	4.566551363	4.611978824	4.070650485	4.013321851	4.62749816	4.805245119	5.202401862	5.177930572	4.548931209	3.582698698
ADAM23	2.839968255	2.853271228	3.422062486	3.695650821	2.278027959	2.364343567	4.215992629	2.439187265	3.394785687	2.512991765	2.7258051	2.521006954	2.146207454	1.805292151	3.179113758	1.789465397	2.319621297	3.295735565	3.132855724	2.607294173	3.184177843	2.956530157	1.520518494	2.710885508	3.228986106	2.685180156	2.58557466	2.832199421	3.232003671	2.400318734	2.801946742	2.697424341
ADAM28	4.933542572	5.391968608	4.807806951	5.356927788	4.5800558	4.59171591	5.781918748	3.576242611	6.434092419	5.153655065	4.318214133	4.421900057	3.917115485	2.900252557	5.415266611	4.10259047	3.797039938	3.722683973	3.65831976	3.505958715	4.158557746	5.73237084	4.775616982	5.328287645	6.151662379	6.295874302	5.404942908	5.48696937	4.16827209	5.309657672	3.541089704	4.346011717
ADAM29	3.641835824	3.795180235	3.656562759	3.649840597	4.009317267	4.204199257	3.922092597	4.18138067	3.602167912	3.651970196	5.429836205	3.656687791	3.96462257	4.12879162	3.82496315	3.743440092	3.749063662	4.019369613	3.963019939	4.215019096	4.499264011	3.207992698	3.703526658	3.410525421	4.544962721	4.367633508	3.939467586	3.772416183	3.073392484	3.879890327	4.097459415	4.858904482
ADAM30	4.396098141	4.392607485	4.357682953	4.368741664	4.371276171	4.363963339	4.361206655	4.377638684	4.347931856	6.796007646	4.49609405	4.338888584	5.489244527	4.826931156	4.363322444	4.379416196	4.460793002	4.632765486	4.505497181	5.198239951	4.91316479	4.402586435	4.680115565	4.700033156	4.511307456	4.47778929	4.786423563	4.832031619	4.884594437	4.626759015	4.408041584	4.43840691
ADAM33	5.827646299	5.288946483	5.577586615	4.845873974	6.312650936	6.067491186	5.064304195	6.715962582	5.012449124	5.345867633	5.245008347	4.829113793	6.3077199	6.441472588	4.150343039	5.606321769	5.164357264	6.863576783	5.705127464	5.744053234	6.454868936	5.185111863	4.877408534	5.232460363	4.8751742	5.289532862	5.863653528	5.98161048	5.622344891	4.477430661	5.472306085	5.797849078
ADAM3A	3.940990861	2.079594104	2.004370956	2.128556364	2.045476906	2.031185753	1.955415362	2.455972296	2.000834223	2.058651629	2.120481473	2.132873731	2.312126971	2.492146453	2.43019325	2.0196267	1.623258796	2.698890251	2.86453354	3.105872113	2.487597877	2.572822394	1.470048184	2.302406024	2.092430706	1.490405177	1.978887498	1.911094494	1.960891758	2.064359256	3.162674429	2.494067981
ADAM5	3.242230527	3.140346545	3.034972479	3.059589143	3.037994496	3.04004513	3.036371309	3.06591831	3.053638624	3.181438965	3.218386023	3.05890237	3.039547208	2.902102706	3.045676322	3.670686358	3.013482974	3.630214576	3.467522611	3.36145502	2.994135306	3.039815587	3.189409195	3.059455908	2.781963502	2.807364517	3.162599968	2.92747074	3.202214846	2.591047563	3.609038467	3.19916879
ADAM8	6.536541265	6.549059488	5.779773438	6.198118394	8.163140473	5.942598422	6.253557842	6.317195436	5.264282847	5.493510562	5.534804457	5.729142831	5.880348682	5.032303432	5.580499839	5.683668808	5.530549149	5.626144162	5.507237808	5.751693123	5.860927894	6.201817021	5.715723654	6.240732809	6.774668317	6.717012313	6.480174413	6.982761941	6.413324316	5.741042179	4.479657367	5.698411987
ADAM9	4.43526051	2.849690674	2.828175059	3.436920659	2.832680769	2.860466022	2.797008655	4.519199452	4.457967682	3.257967546	2.914893404	2.853335141	2.843741884	2.84776385	3.261612772	3.303698502	3.845536728	3.642407859	3.895252193	3.855227828	3.947158849	3.248356408	3.269822967	3.049308042	2.084053397	1.930239566	3.053885358	3.056207416	3.127633026	3.246078794	3.092372122	4.126985274
ADAMTS1	3.70134554	3.776955825	6.144981474	4.659444255	4.366783363	2.431472273	2.985866056	3.395837139	3.656955947	4.452949606	6.161020772	3.073618996	3.959333573	5.019876276	4.731981473	5.199963529	5.838118417	4.533979365	4.691565893	4.317437781	5.134925205	3.808785306	2.944550083	3.73014376	3.738473886	3.626669951	5.212046991	3.511685495	3.73850344	3.068818548	3.746010874	6.106157708
ADAMTS10	7.60916462	7.301933457	7.261330047	8.291379788	7.90755976	7.417056863	7.337787307	5.741551992	7.623499768	8.141783322	8.218563072	7.289914834	8.573569083	7.76222054	8.079932418	7.494885505	7.837793064	7.109473304	7.028193577	7.209007838	7.350114699	8.135883027	8.087400401	7.744877875	7.85708707	7.88787079	7.7817936	7.966751181	8.236419783	7.713183876	6.568992489	7.344433337
ADAMTS12	3.158930591	3.063029308	3.509120644	3.093149818	3.063660274	3.137941277	3.131634748	3.082985728	3.105934446	3.140357265	4.275752246	3.138984687	3.168098759	4.4209674	3.10841331	4.248645132	3.588254326	3.873168163	3.352213342	3.49819034	3.448593681	3.42568694	3.133531574	3.383308645	3.196013136	2.934020498	3.342252885	3.860962726	3.68886391	3.685908084	2.559366294	3.099559373
ADAMTS13	4.864619207	5.784432137	4.991001072	4.632029345	4.43814897	3.977022851	4.664506305	4.722255326	4.873931188	4.563856779	4.718802208	4.41167301	4.985499049	4.504584987	5.238130896	4.67731248	4.277044071	4.128004412	4.328180736	4.157972308	4.218613235	5.194585701	5.056481121	4.968596268	5.631080706	5.667374625	4.232937074	4.858465637	5.723020705	4.949110667	4.306108882	4.5007337
ADAMTS15	2.962018823	3.018419257	2.968491091	3.055642176	3.016897012	2.994939316	2.943922071	3.04036483	2.960380138	3.027617768	2.989229264	3.031828718	3.006225977	3.155033798	2.995069472	4.111057386	3.689724623	3.405179922	3.566226752	3.757025429	3.361493677	2.726418911	2.456618198	2.870964298	2.412768142	2.702215549	2.927106078	3.294297776	3.188286977	4.196044743	2.653010683	2.271774961
ADAMTS18	2.461329385	2.461602074	3.245453973	2.482805194	2.433594077	2.461217328	2.814300825	2.511992348	2.447928909	2.499290196	2.471807425	2.516369143	2.460871027	2.351312977	2.456006245	2.455518453	2.695522977	2.879580458	2.738182987	2.411812146	2.972264447	2.797155056	1.604450083	2.270345257	2.568721507	2.542277037	2.821032799	1.90440649	2.658603279	2.950610723	2.226321869	2.643918005
ADAMTS19-AS1	5.834191615	3.615278667	4.609293318	2.477358843	3.088466716	5.568981155	3.471288311	7.035833727	3.443736589	4.351190278	2.691900425	3.295246585	5.387802077	6.130517393	2.924345972	4.701788734	4.141100631	4.124818417	5.896099661	4.258135859	4.84349263	3.864916572	3.036937214	5.067940227	3.99514998	3.552638504	4.231173499	4.160384879	4.183081654	4.224181884	4.478301745	4.322400068
ADAMTS2	4.770471673	4.125290108	4.274953377	3.879284147	6.55624632	4.700993497	6.445493264	3.878291597	4.937549162	5.501499137	3.892207798	3.869661171	4.728980117	6.052636185	4.059539176	3.885093562	3.744527673	4.161504432	3.381259225	4.033562802	3.594001231	5.670750572	5.6830396	5.72027795	5.752615616	5.692043039	5.780627164	5.287261394	4.880885423	4.411620153	3.34410901	4.724460724
ADAMTS7P1	3.891313849	5.709552265	3.849995573	4.866710352	3.845296597	5.092486192	4.518883972	4.419963049	3.911312948	3.854878977	3.871132652	3.860325586	3.848097016	4.483097746	3.848847547	4.246099154	3.74679111	4.185455075	3.987450585	4.256730837	4.225784558	4.163814809	4.371316864	4.469668403	4.733594338	4.666954715	3.171058792	4.293360524	4.586232312	4.072038565	4.546460182	4.903446783
ADAMTS8	2.899259443	2.98056033	2.856012535	3.273902035	2.840152721	3.00551039	2.761545343	3.095910183	2.779870416	2.972518809	2.897059796	3.205936285	2.881424514	2.840782294	2.841409461	2.844927177	2.820755998	3.282497163	3.036435137	3.110474003	3.110230293	2.685125454	3.060135176	2.913032581	2.859882493	2.634475221	2.9320435	2.696042401	2.676546796	2.713512322	3.091526766	3.466684569
ADAMTS9	3.052939139	2.740326445	2.953887995	2.852342447	2.750402878	2.892152497	2.803254051	2.800603355	2.798913978	2.905008485	2.858276257	2.94938452	2.814344803	2.804555643	2.804751381	2.814456656	3.140842653	3.475980748	3.201535744	3.094144045	3.248095853	2.543996225	2.377694973	3.188874237	2.371612527	1.939525244	2.436738553	3.100500635	3.348808281	1.946812426	2.721074981	3.653125104
ADAMTS9-AS1	2.19947985	3.175566474	3.524572675	2.224251083	2.926767903	2.250775614	2.263425756	2.700881905	2.353937726	2.210582247	2.171928304	2.238191486	2.817721427	3.25329867	2.187551654	2.159161693	2.889048796	2.796567588	2.661048136	1.962991806	3.942415614	2.568366243	1.91512525	1.967537607	2.609935564	2.197987646	2.009293457	2.082530008	3.173606252	2.48218179	2.251731591	3.237598703
ADAMTS9-AS2	4.126156006	4.317802712	4.631095743	4.811534951	5.299171391	4.48268422	4.321558427	5.630457592	4.127687748	4.299866463	4.713684812	4.131601462	4.125253813	4.441428814	4.126227414	4.131292666	3.919639182	4.453168968	4.3283403	4.651593177	4.74864259	4.464382179	4.560072891	4.518934576	4.804107899	4.620352043	4.39408141	4.787530967	4.797258248	4.439945397	3.874910192	4.772841724
ADAMTSL1	2.837334388	2.72088112	2.81209372	3.877417261	2.764056679	2.794913195	3.104812059	2.779228639	2.685849117	2.77456585	3.041197934	2.789998759	2.797609512	2.630911113	3.244358541	2.983264226	3.248197814	3.176991852	3.118623166	3.269969484	3.13384246	2.885915151	2.055609295	3.027149257	2.876840349	2.515866447	2.798971798	2.710346302	3.169483989	2.855900862	2.477606164	3.524284629
ADAMTSL2	4.524153244	6.013126687	5.318641835	5.475465775	5.523507272	6.510428704	4.401045979	6.60993802	5.80458521	4.986724013	4.389037472	4.843652431	5.453129819	6.134230128	5.28028287	5.497831747	5.357065712	5.365872636	5.459949251	5.808912914	5.123249762	5.602556239	5.970594673	5.682735751	4.808092803	5.156599353	5.735695364	6.100613823	5.472289349	6.500575749	5.143713047	4.128334106
ADAMTSL4	6.128797543	5.857857397	6.401040836	5.31862248	5.574358048	6.114300235	5.676798562	5.932831338	4.721445285	5.218852626	5.640160077	5.994501631	5.43025686	5.967742595	5.099580253	5.334760379	5.270287756	5.374100156	5.630492126	5.349555144	5.118368499	6.059237547	5.530462947	5.9083471	6.204265798	6.073748919	5.780712081	6.238096744	5.978032307	5.355736135	5.143109334	5.464097665
ADAP2	8.043284245	7.706760191	8.57829599	7.247801595	6.483886223	7.657805848	7.800599514	7.75574372	7.319648649	6.885258699	6.958127757	7.728893106	7.316973758	7.992378688	7.130358333	7.337373623	6.904934282	7.422058064	7.616347866	9.020818631	7.968586502	7.43840897	7.14665552	7.281461595	6.992964517	6.901286756	7.147035209	7.18680541	7.949405124	6.921295719	7.650514576	7.987603881
ADAR	9.75479389	9.824426982	11.02264777	9.556590434	10.37534682	9.538873253	9.388123303	10.07198079	9.683896906	9.690513555	9.481217064	9.866764534	9.961669656	9.475793092	9.498259448	9.622358515	9.801101185	10.55415018	10.0038521	10.0038521	10.40134734	9.507985754	9.42019705	9.368263967	9.17659722	9.58324186	9.708513582	9.871702174	9.557116567	9.932831025	9.957314994	9.614380601
ADARB1	6.069696384	6.089373509	6.245609106	5.989524053	5.080554234	5.270850907	6.160244634	5.690400131	6.801602648	6.328008747	5.994163657	5.728500796	6.983861078	5.87222982	6.220825208	5.752626488	5.844495532	6.328567331	6.287871968	5.994015436	6.125331095	5.507152761	6.928986728	5.485318598	5.388385911	6.215018809	6.107889112	6.186088477	6.586893185	5.881663681	5.760227212	5.60346539
ADARB2	4.511023272	4.492645874	3.3382791	4.459084208	4.710980643	4.494664424	4.284308324	5.333602991	3.057295025	4.259596752	5.434837025	5.078078169	3.051501267	3.085547024	3.063667799	3.041552653	3.230001622	3.626164847	3.91716047	3.527132081	3.899857732	4.666831568	3.965615598	4.61589974	4.81357682	4.904572636	4.109122981	4.068092653	4.179616254	3.473617689	4.205503881	4.64502818
ADARB2-AS1	7.987287639	7.062984381	6.982329288	5.786911499	7.613210915	8.655657001	5.917236139	10.06137675	6.459595543	7.026024815	6.488997554	6.446419986	8.911117334	9.694539342	5.607019142	7.82155022	8.519672118	7.013492251	6.233474724	5.597981369	6.063181866	8.081748237	7.511507308	7.708680285	8.501597738	8.390149866	7.546530321	7.2003881	7.191018902	7.383539312	7.318262377	7.47370681
ADCY1	2.747859522	2.745912697	6.673410683	2.732509177	2.739565876	2.714180206	2.736904855	2.729422099	2.743851158	2.681411865	2.751778971	2.696636132	2.713885109	2.606623093	2.729535784	4.254633168	2.92331755	3.578106022	3.598305174	2.802903812	3.765291041	2.817940141	2.577111349	2.724474381	2.824649168	3.075981925	3.297029363	4.298754638	4.342352814	1.369974166	3.083578433	2.046319753
ADCY3	6.562660292	6.424743895	7.095325038	6.456478595	6.363780019	6.369291286	6.804655351	5.936236276	6.594305738	6.744595237	5.991270219	6.344555344	6.281020866	6.156298291	6.396968876	6.311890482	6.251361422	6.489577864	6.553419126	6.216976158	5.315618522	6.809128616	6.366957136	6.713110717	6.71977716	6.681939571	5.962400179	6.470651873	6.255479032	6.201670478	7.081995945	6.480278581
ADCY4	6.437333963	6.738931803	6.3322923	6.01214963	7.384610335	6.305871844	5.846331678	7.466600285	5.321383105	5.263134337	5.633293819	5.899923217	6.516246893	6.438391599	5.427090612	6.03599626	6.089396732	6.58452525	6.66934974	6.596803184	6.175397361	6.041276185	5.734659199	6.168796074	6.001459096	5.80925607	6.976163804	6.44185928	6.387005275	6.196978591	4.806444417	6.223467792
ADCY5	2.78228186	2.865470835	2.756583664	3.097817486	2.74617243	2.896649077	3.772933042	2.953247373	2.687655954	2.84144232	2.785995383	2.992982183	2.780196056	2.752436985	2.723564853	2.743811121	2.645846286	3.066950185	3.121804034	3.09204809	3.386008012	2.860720012	2.151239182	2.859719991	3.257050184	2.585106195	2.844517861	2.673654438	3.406749331	2.813131693	2.802210569	2.798083592
ADCY6	4.00204752	4.08221664	3.98391251	4.23938044	4.013850231	4.062217172	3.913921382	4.141814897	3.959096782	4.066304988	4.03489551	4.274181742	4.020814172	4.003150539	4.020689138	4.008355512	3.451536839	3.87743526	4.185662522	4.233963693	3.953174698	4.252166971	4.164929263	4.347226156	4.120396743	4.160959557	4.297285502	4.110548396	4.316377583	4.198120505	3.874519103	3.665730672
ADCY7	6.608008429	7.068756924	7.48277458	6.961257807	6.404169625	6.299165844	6.99759443	6.565274754	6.884626411	6.676954909	7.720351662	6.932218941	6.518234053	6.460154656	7.0342167	7.288311207	6.694485617	6.6891111	5.779091138	6.402618106	5.293494374	7.783997184	6.444948898	7.460622478	8.047097729	7.854761587	7.291303449	7.262412039	7.041915302	5.756614135	6.864413026	6.849860707
ADCY9	5.736560415	5.841009329	5.652008622	6.333767152	4.61342961	5.786251354	5.847027906	4.658343357	5.558903467	5.395477258	7.164064569	5.793414147	5.450466932	6.036616468	5.72130812	5.862820398	5.163781945	4.949981155	5.576072116	6.486948363	5.721806966	6.722798321	5.016234021	5.73285366	5.969273739	5.67982983	5.65303787	6.060660722	6.286236125	5.553136041	4.854101367	5.769878828
ADCYAP1	3.324924911	3.307856228	3.270416036	3.275742235	3.276789346	3.275961849	3.27073668	3.285998783	3.259432223	3.210536048	3.290663097	3.240315911	7.069219344	3.283123917	3.27556111	3.289909664	3.540386622	4.113284384	4.066147655	4.040868847	4.178823682	2.994966499	4.204407204	3.028754583	2.431173039	2.610441741	3.632179489	3.203540719	3.0507668	3.930222336	5.535355335	1.923001794
ADD1	7.201740296	6.755560172	6.552151021	6.289325184	7.282682245	6.267723941	6.525992829	6.733760695	6.714590452	6.909964268	6.641701137	6.686888383	6.80329323	6.837993048	6.437438662	6.694831129	6.523393957	6.382687557	6.85842071	6.944781754	6.333588619	7.038853061	6.540896212	6.763135159	6.826397698	6.89172741	6.667290767	6.610414464	6.526958678	6.820884695	7.104999016	6.535709553
ADD2	2.862865539	3.292184466	3.191546563	3.095541846	2.391359412	3.346316515	3.492716451	2.413066506	4.359166079	4.240185786	2.522099258	3.523761855	2.75902537	2.718957896	3.163622833	2.399908729	3.465105482	2.520461555	2.767356185	3.026632785	2.371442463	3.259377953	2.951703031	3.201120777	4.058014916	3.602540672	3.02787069	2.629642166	3.366296851	3.229111173	2.73578993	3.657880503
ADD3	7.720449566	8.199020434	8.101849933	8.521597513	7.769121257	8.193112399	8.395383044	7.504462908	8.777127834	8.612947242	8.524595968	8.36126266	8.058254908	7.725660408	8.665670828	8.206769988	8.351747813	8.144824599	8.41825768	8.271068727	8.263934759	8.263934759	7.448029972	8.388869452	8.154261906	8.171496363	8.422100975	8.600615015	8.156449643	8.009684595	7.964482901	7.926329954
ADGRA1-AS1	4.00696838	4.87542966	5.648553326	4.956294095	5.062603506	3.27180519	4.985966577	4.075648677	4.893333192	5.026194609	4.480141328	5.910701724	3.265565256	4.552090459	4.898030698	4.959491319	5.44615838	5.145070771	5.041500133	4.978051024	5.121440709	4.260332739	4.400058368	4.238457613	4.141847291	4.195540393	5.292641356	5.550253479	5.246422771	4.183619526	3.498608356	4.324145486
ADGRB1	5.558584444	6.375414843	5.443481151	6.214180826	5.824135306	6.027457278	6.100797828	6.078708929	6.38069401	5.509632467	6.052346651	5.742665886	5.770886943	6.092702513	6.114078971	5.967574076	6.308862416	6.245453953	6.005927557	6.456349642	5.838138725	5.736824628	5.343895248	5.687485802	5.850790286	6.080153635	5.420798675	6.29848788	6.241150585	5.671483126	6.085928224	6.014527053
ADGRB2	5.178463884	5.141966009	5.453877474	5.022816406	5.010991261	4.261751931	4.778188472	4.239678321	5.194603105	5.295611564	6.0148757	5.012376088	5.3645224	4.764421752	4.985045792	5.156981977	5.032449384	4.603896099	4.952251255	5.595807479	4.9574827	5.11083664	4.560248319	5.408208769	5.26179907	5.116464914	5.096120967	5.451906294	4.873078353	4.704091611	5.186865864	5.148365027
ADGRE2	7.338480637	7.090217735	7.841072935	7.579207071	8.647437659	7.620177821	8.475859061	7.328914427	6.828340365	7.211708133	7.501634203	7.575244025	7.97252449	7.704757305	6.654781113	7.739963856	7.295366763	7.374279422	7.478400635	7.507628729	7.530972459	7.626773109	7.789728825	7.880914107	7.464880741	7.588365663	7.271348034	7.197448736	7.118478155	8.156874682	7.44448088	7.972910048
ADGRE4P	3.554042519	4.263150742	2.630495001	4.569833514	2.460635041	3.612329573	2.662740165	3.582990778	3.638216254	3.918846803	3.463955477	3.474895979	3.53974399	3.327077703	4.062706569	3.905727219	3.920777684	4.240859743	4.021730662	4.09609856	3.819818382	3.021276217	2.540066889	3.724930521	3.266850562	2.873088285	3.921351983	4.270013045	3.464624603	2.581144339	3.820349758	3.222045517
ADGRE5	10.2387526	9.486787478	10.44914099	9.62522748	10.55259373	9.415144396	10.45412792	9.472790113	8.962679841	9.375625008	9.690614199	9.806832832	9.705849484	9.781287196	9.388187032	9.512953044	9.349198062	9.818697032	10.23692482	10.34748187	9.720917837	8.978034114	9.738423527	9.668484961	9.558513113	9.680655119	9.67285882	9.791699422	9.99939426	9.536430338	9.767441358	9.471170447
ADGRF1	3.912327562	2.179361116	2.147622047	2.196931318	2.473176318	2.161835477	2.539242876	2.190925968	2.121787055	2.188369572	3.071708633	2.193957056	5.223119444	2.183354774	2.398801003	2.13750588	1.744752229	1.936491586	1.58540862	2.243758063	0.705109015	3.559292162	2.833295658	3.59530419	3.709346192	3.990383763	3.141257551	2.359016299	2.377758624	2.421734949	2.652372746	2.517342208
ADGRG1	9.060426469	8.818000341	9.468537384	10.39958552	9.154990786	8.420045505	8.471956452	8.145562734	9.376648747	9.103282613	10.38562566	9.26726444	9.638437166	9.720681106	9.928580286	10.24914858	8.891254362	8.593063424	9.368104134	8.333666064	8.834016102	9.801086753	10.09711569	9.652523832	10.04307128	9.579142686	9.395842117	9.529195601	9.434464176	9.092545544	8.376481825	10.06656596
ADGRG5	3.923589919	3.273120668	4.265342775	4.684368279	4.506795844	3.334181742	4.200912664	3.074928392	4.104999361	3.945819579	4.753553686	4.493341035	3.780817069	4.365083146	4.795112801	4.59501167	3.597585173	3.885847346	3.885722257	4.006605527	4.320830852	4.496613662	4.5820585	4.302879096	4.238236403	4.02214364	4.612794088	4.050678338	4.128723139	4.347315119	3.257308796	4.344577033
ADGRG6	3.160515611	3.38435564	4.076057033	2.999999712	2.937335775	3.005005151	2.96283013	2.964522686	3.82105465	3.921974632	3.005412843	3.043726806	4.15871715	4.670020941	4.788733895	4.451919001	4.107722267	3.904648396	3.269873654	3.523002325	3.318334086	3.549719979	2.713595552	3.723545523	3.781973876	4.019128217	2.880973839	3.646917335	4.059580589	4.237405496	3.983591487	2.842745182
ADGRL1	5.733650892	5.251628518	5.463464429	5.049085617	5.081556084	5.260631403	4.874826712	4.764620399	5.722021724	5.150504398	5.173102155	4.728164957	5.378209112	4.919203812	5.325396156	5.40045734	4.880785997	5.187636281	5.670894714	5.165908751	4.777498493	5.228447028	4.634981318	5.221476126	5.529114876	5.700820989	5.410793472	5.397561119	5.530866778	5.312350935	4.990260674	4.602583943
ADGRL3	3.31917476	2.702679557	3.162458206	2.72205092	2.728846101	2.739248615	3.161056715	2.701837726	2.687460147	2.74698241	2.708012493	2.751732929	2.730018975	3.487126558	2.69524187	3.221131191	3.06310381	3.422644346	3.316850095	2.881063417	3.191418723	2.805980452	2.692318679	2.947676491	2.591980274	2.215937577	2.763771749	2.92455455	3.436720483	2.559578971	2.753609047	2.901308341
ADGRL3-AS1	2.676843002	2.615375156	2.695504682	2.63543451	3.328584829	2.676171033	2.6727519	2.628768298	3.065786362	2.6830197	2.633541254	2.68259615	2.662505034	4.670563862	2.634875024	3.682458349	2.745012197	2.515797428	3.380534581	2.839947794	2.91393117	3.182167295	2.365615908	3.010611036	3.424562269	2.908997035	2.265801545	2.562772468	3.446091153	2.23556449	3.274985133	3.710645206
ADGRV1	2.598331381	2.595314931	2.557076591	2.571428591	2.574695394	2.563582476	2.563310022	6.008716366	2.551275449	2.506398961	2.575910145	2.537156499	2.558422859	2.566808167	2.565233354	2.58140503	2.580104847	3.616424433	2.76008983	2.806097046	2.89049609	2.720628245	2.645738747	3.209671831	2.626303104	2.017992335	2.461383639	2.643718913	2.462291262	4.258783792	3.155646783	1.742737926
ADH5	4.537030704	5.792476757	5.447743888	6.403832321	4.410857086	5.599625402	5.865914021	4.46039234	6.439289585	6.154930545	6.508727428	5.973953009	5.333797544	5.38726041	6.280398513	5.78988681	5.098562159	5.09401336	5.445950713	4.643087248	4.178086466	6.572852109	5.747654682	6.207266207	6.751928014	6.60605903	5.644130383	5.718101083	5.616400547	5.618683145	5.860565236	5.408235355
ADH6	5.501486858	5.057003464	5.069459388	5.052358423	5.052777359	5.049227457	5.0842526	5.143487492	5.088672317	5.019827749	5.086080661	5.03059511	5.043681192	4.991111992	5.070236026	5.063286631	4.962328367	4.907328182	5.044395797	5.124588706	4.895956818	4.708801931	4.727445759	5.229146408	6.027720045	5.591473563	5.290094691	5.513261257	4.907207608	4.971922107	3.982899323	5.785293401
ADHFE1	4.563611754	5.566273948	5.146512785	5.841884803	5.029306863	4.414716146	5.149593489	4.087918679	5.722191394	5.438457269	6.110159489	5.274995466	5.502152997	5.034515745	6.201331568	5.63307607	5.552039553	5.625739943	5.558047339	5.622176755	5.33477829	5.079618195	3.659020231	5.427979746	5.814715481	5.228386141	5.132228869	5.005031224	4.82571744	5.200066544	6.490078808	5.132750723
ADIG	3.254314874	3.309543821	3.263357431	3.316052559	3.288372926	3.276979516	3.23294973	3.328551451	3.263902499	3.299870685	3.276935389	3.315503801	3.275263113	3.264739577	3.282971597	5.731562411	2.776422707	3.288924791	3.161383654	3.084230455	3.152557099	3.700857953	3.468895459	3.840399273	4.147388521	3.965759122	3.40004655	4.644562242	3.138524001	3.128842149	3.154599011	3.125457837
ADIPOQ-AS1	4.345278245	4.233398918	3.255173108	3.772854477	5.150139271	4.503252109	3.666136275	4.345349355	3.870485768	3.573738363	4.227323671	3.837652168	4.973406458	5.117782246	4.025476681	4.237406568	3.550396992	3.063691948	3.236076209	3.66007354	4.709888218	4.798864338	4.526184248	4.747273699	4.89098385	4.888609783	3.880805268	4.758695932	4.894459966	4.066496313	3.307364536	4.382571617
ADIPOR1	9.185769557	8.413923001	8.317946436	7.653595456	8.432408006	8.985057894	7.8085643	9.358341565	7.998496445	8.017514619	7.728359596	7.741597571	8.861742385	8.798462348	7.442690296	8.155178492	7.535928432	8.196193683	8.259927784	8.28039181	7.882231927	8.705247063	8.746275546	8.618432979	8.325900551	8.294095796	8.15426539	8.09178276	7.920834696	8.122492251	8.574512109	8.891514103
ADIPOR2	6.952617693	6.596250519	7.227393517	7.528787388	7.048277415	6.905439097	6.946849558	6.541186782	7.021505745	7.012608675	7.312260762	6.858428403	6.879307265	6.926983662	7.117356776	7.034739676	6.963670178	7.088902619	7.281760377	7.142867415	6.994903427	7.101684634	6.658612181	7.131468466	7.12948968	6.305142927	7.11878622	6.907878958	7.015348001	6.838447915	6.837327536	7.222212047
ADK	6.070739809	6.7633551	6.834609454	6.898803435	5.581700014	6.356940069	6.981169048	5.891512328	7.538835481	7.334766103	6.49378054	6.757011988	6.216002909	6.331104094	6.867651738	6.548166968	6.785313642	5.975993966	5.436641064	6.223904444	6.717382279	6.786783892	7.209011441	6.619506328	7.02258036	7.018555937	6.687167247	6.292242766	6.457017229	6.518649262	6.514085809	7.10908627
ADM	10.42095089	9.567673521	10.50527478	8.839969349	10.66539571	10.34774808	9.465133262	9.82055408	7.737917219	8.40000966	8.319414565	9.905070256	10.10467196	9.396212051	7.493071023	8.092089634	10.09615265	10.20539126	10.05114429	9.894235974	10.26304148	8.839403966	8.196594875	8.38640176	8.5720605	8.437566143	8.884113934	8.337297913	8.534440999	10.14871217	8.719891169	11.20777575
ADNP	6.721267606	6.839688698	6.632683383	7.045453629	6.465579361	6.798984021	7.108880394	6.224912851	7.270060072	7.143168188	7.226150288	7.133636833	6.830817161	6.619654484	7.261505494	7.040714783	6.351284417	6.598714893	7.12330629	6.791007404	7.08845477	7.383090013	6.346214682	7.061003026	7.100019029	6.944391917	6.735392789	7.344863254	7.015008977	6.827063863	6.705716939	6.670469477
ADO	5.977718731	6.093575524	6.473057822	6.704807011	5.433728158	6.140646626	6.589137366	5.899061969	6.862215422	6.227829072	6.667703258	6.412671637	5.500336198	6.056734977	6.578110013	6.351217876	6.579204568	6.245630811	6.257729572	5.951434997	5.968045447	6.453228383	6.003443096	5.902261743	6.562940953	6.625296581	6.089493088	6.384912027	6.520625151	6.45854189	6.451646868	5.694448367
ADORA1	3.431005275	3.606273046	4.587222985	5.793381242	3.032897685	5.453658914	4.251293334	5.435549224	3.181324982	4.446649356	3.607298626	3.349232264	4.921721594	4.50503089	2.726555559	3.884222439	2.885772787	3.467214708	3.896558739	4.097860962	2.90109567	4.649989205	4.667938248	4.928913173	4.816183774	5.049779149	5.54429445	4.383180244	4.481389367	3.385635739	2.906922838	4.075758695
ADORA2A-AS1	5.631080184	5.250204769	5.537587167	4.982592114	5.803547706	6.001024768	5.179882926	6.320089559	5.099122708	5.242597578	5.103831579	5.160305087	6.08683497	6.042285847	4.573724201	5.408214184	5.497002598	5.73131705	5.422079526	5.601660781	5.808819631	5.363962509	4.927205994	5.490500551	5.367111212	5.536585109	5.856426404	5.818099883	5.679934939	5.502909259	4.9923082	4.925957053
ADORA2B	4.811379323	5.383289044	4.271206388	5.410553614	3.411108778	4.352956498	5.458720736	4.102954235	4.636545645	4.728792006	4.769736673	5.33068703	4.346925506	5.003642042	5.036839343	5.29582785	5.743100825	5.093945472	4.784065943	4.847921687	5.761263603	4.75126583	3.744104612	4.034124671	4.605560899	4.303068376	4.78022797	4.832720918	4.872360979	5.815667239	3.588756665	4.732633991
ADORA3	4.887459243	5.396750109	4.396707136	5.949721719	3.804913822	4.793020082	4.942850774	3.770767409	2.44706796	4.980131033	2.450973141	4.372787553	4.533499114	5.40703054	4.705785986	5.14712213	3.304183855	3.721729231	4.328365804	4.10010418	4.3394824	4.804494549	4.979694283	5.20276859	5.068715781	5.158089422	3.310551292	3.784006956	4.305237044	4.28876643	6.062191934	5.293142234
ADPGK	6.157732087	6.478765992	7.004893856	6.560672513	6.681490195	6.039117012	6.43674008	5.759401573	6.276613026	6.11418305	6.089023351	6.352677618	5.993545436	5.575274527	6.260584387	6.405099916	6.059262377	5.735497028	6.27856547	6.020803304	5.635911949	6.596419416	6.393941753	6.600935624	6.450443268	6.715138387	6.161843775	6.250401982	6.672060944	6.263856916	5.840120294	6.341796938
ADPRH	6.024069782	6.058139719	6.742571459	6.214599891	5.083137093	5.978251463	6.365955563	5.670848298	5.888642722	5.767341351	6.321447303	6.033884537	5.387232486	5.524360524	6.117569574	5.968051508	6.078370767	6.492895358	6.34472635	6.353156772	6.022249551	5.651256519	5.456921804	5.869704789	5.777049712	5.321071716	6.369500157	6.27750747	6.108150582	5.740612175	5.210277346	5.912090977
ADPRHL1	2.743059188	3.282160194	2.258785861	2.223046187	3.400608309	3.426817816	2.318225477	2.781050155	3.204482323	2.753887772	3.360651268	3.063561778	2.602719132	2.962152897	3.585891979	2.524893822	2.561363043	2.888430328	3.215865191	3.172900813	2.801334134	2.895234317	3.194425888	3.38384565	2.644074183	2.374913315	1.902792151	3.246831769	2.98850782	3.218468642	2.652052051	3.455816634
ADPRHL2	7.180113951	6.967754856	7.934773624	7.253833119	6.590085343	7.117663878	6.955714049	7.109666144	6.930783681	6.886281285	6.944900705	7.22849725	6.921239377	6.922769541	7.232709005	7.059621442	7.260334634	7.181816952	7.536296773	7.186855161	7.083957995	6.990579953	6.724606048	7.05020671	7.00947726	6.77607282	6.789507514	7.077704312	7.07531163	7.230730501	7.349404808	7.016199803
ADRA1A	5.059758693	3.476915941	4.444250984	2.676440585	3.784626392	4.791736585	3.374177773	4.961060998	3.198473812	3.957922409	3.988540164	3.004929349	4.794624579	4.847813656	3.98305981	4.438969229	3.47213404	3.723339109	4.23775217	4.016337525	3.944215903	4.474846123	3.964192884	4.296609439	4.23445703	4.183090278	3.897077956	3.665570918	3.734281318	3.731672622	5.439005531	3.734574061
ADRA1B	3.007954163	2.965691381	2.948820861	3.835464179	2.92485854	2.944035633	2.937178109	4.460844391	3.378176728	5.132528689	2.959725288	2.916448682	3.101173407	2.961751775	2.952214399	2.948189186	3.362963983	4.377912783	2.9433556	2.593781316	3.367451028	2.712303192	3.471992194	3.004095948	3.066934982	3.919009912	3.041719532	2.627979385	2.939011659	2.847268119	4.903522163	3.448508765
ADRA1D	2.807332802	2.808132233	3.158701526	3.175124324	2.832915685	2.846137298	2.586707686	3.002450022	2.604158982	2.858681754	2.766105611	3.164166614	2.742038709	2.676436736	2.674141284	2.703595543	3.452555283	2.771672873	2.861185672	2.467956157	3.182310661	2.756607366	2.608014522	2.517951033	2.808734367	3.0556311	2.842868012	3.005042308	2.953030681	2.302508577	2.25184393	3.675035315
ADRA2B	3.940086374	4.005158482	3.927743612	4.119310234	4.886732943	4.034133559	3.875226662	4.052643323	3.886524463	3.963623537	3.943624251	4.027603916	3.945100341	3.940701176	3.898652546	3.927306157	4.273757325	4.102805915	4.0579708	3.905876241	4.638020271	3.953002345	3.838123337	3.930076649	3.959200705	3.86196626	4.351715449	3.735271743	3.881999881	3.90381856	4.011474953	4.324948464
ADRB2	7.692993137	8.602331015	8.575644183	9.32131711	8.132758832	7.62967782	8.556835431	7.260542997	8.750437517	8.408070894	9.750662537	8.388764861	8.124759467	8.084586289	9.12146662	8.843194449	9.043224992	8.717234996	9.067933899	8.472942825	9.121479244	8.128784432	7.555417314	8.296042288	8.445130414	7.445127428	8.112108374	8.676801721	8.02097372	7.754295729	8.565728271	9.49815654
ADRB3	4.831774343	5.054443608	5.047916472	4.836484887	6.284766824	5.921571809	4.968598592	7.306956919	4.510110783	4.253343628	4.43925845	4.148448969	5.719768377	5.967176148	4.028664509	5.0978579	5.744714765	5.572958016	5.407699366	5.378760322	4.993350035	5.12316523	4.784349698	4.958784621	4.921758312	4.677510845	5.194394695	5.938362612	5.045207001	5.309320516	4.264546991	5.124548584
ADRM1	7.369661927	6.652138714	7.307841428	7.146732581	7.261727303	7.184850223	7.015898857	6.881760904	6.976357092	7.371917552	6.872577999	7.092361191	7.178849426	7.64386515	7.52417977	7.196339958	7.805045289	6.768928495	6.969708649	6.821713191	6.875989367	7.242094447	7.676415194	7.323880933	6.945489187	7.206236365	7.43954194	7.257683862	7.270219512	6.944469761	7.014766459	7.048740324
ADSL	6.691812097	7.07013086	7.063755855	7.428776941	5.713467173	6.974509342	7.157745634	6.292122351	7.282510876	7.227205498	6.920360536	7.205874603	6.579986441	6.94481364	7.378663438	6.991169441	6.665895101	6.797771632	6.994581862	6.990465162	6.397675245	7.139214325	7.164420303	6.951840276	7.176266468	7.079122811	6.854298494	7.015871196	6.703708999	6.382525361	7.297186985	7.344347174
ADSS	5.9942081	5.607567822	5.75971877	6.118890694	4.465953593	5.125207707	6.315800462	4.863624011	5.210995832	5.589699885	6.307353732	6.119872068	5.526655259	4.899761987	6.132140011	5.546194859	6.221190284	5.853748704	5.660382673	4.78277324	6.316681224	5.87409567	4.677803505	5.250238013	5.798689402	5.5257106	5.583784419	5.289707474	5.338374123	5.563019898	5.640599275	6.249213505
ADSSL1	6.410935768	6.414696155	5.398989874	6.623675182	4.71738431	6.606330763	6.235066192	5.732843846	6.525086774	6.566318367	6.375333359	6.475771863	5.686779909	5.99885939	6.700001398	6.517429737	6.420309984	6.331577503	6.233190955	6.453779449	6.079748458	5.776285131	6.780795874	5.936101204	5.725951081	6.137482419	6.029518787	6.951931419	6.458397006	5.518700629	6.345079083	6.077344651
ADTRP	3.935358993	5.826976882	3.413967526	1.849155892	1.408989298	4.623916216	5.181072016	3.450778698	4.819190488	4.663601247	1.803529292	3.896189639	4.215736553	3.322072909	4.320633295	3.748634955	6.091771548	2.469420847	3.131345874	2.529751813	4.028316232	3.80154748	3.27748674	3.947396498	4.25532281	4.158614032	4.238143757	4.373424127	3.62359875	4.306939784	1.89253108	4.188718506
AEBP1	7.053949692	6.382288818	6.287493019	5.349158714	4.915211717	6.089417153	5.954829045	4.931538655	7.599354008	7.490068207	6.410615333	6.856435024	6.533751304	5.474228688	7.133775997	7.077025935	5.227434293	5.625472593	5.138163463	4.945852813	5.416864802	7.473261389	7.19698355	7.37956909	7.508823139	7.4537657	6.943281284	7.146518146	7.419693542	5.85051963	5.13487162	5.685479678
AEN	3.798521434	4.213462176	4.162013459	5.179170804	2.300783892	4.174715644	4.57295708	4.720520274	5.199068458	4.749877262	4.674547445	5.025051386	3.936146712	3.768526476	4.881247743	4.839100729	4.547593122	4.725626719	4.505132283	4.13317454	3.993899208	5.093466365	3.435918947	4.228257141	4.874243199	4.307234774	5.145288554	3.760557701	4.879050181	4.633220364	4.528300397	3.285937445
AFAP1	5.220434362	3.95045939	4.614272905	3.996579917	4.214719232	2.602699405	4.204226068	5.337730191	4.558972373	4.122653845	4.187907744	4.124683309	4.676564265	5.01306096	4.388218373	3.447856426	4.27002237	4.326168133	4.278206751	4.426298228	4.168715684	4.272092957	4.631675554	4.380552962	4.153986602	4.072866672	4.469001415	4.728874942	4.831429289	3.570483776	3.585024766	4.573448022
AFAP1L1	2.581526131	2.517852195	2.536519338	2.511602982	2.843764395	3.663228466	3.795774013	2.50488035	2.791208106	3.959712936	3.626057649	2.498654773	2.5096759	3.126378205	2.531408296	2.517375252	2.921178739	2.931869701	3.225947884	2.815653001	3.43061547	2.504932388	3.681212866	2.296126674	1.973905523	3.4191834	2.33430138	3.052398812	3.706657752	2.859687922	2.547564059	2.965380649
AFDN	4.2367761	4.954234022	6.369712506	5.149982526	5.240149319	3.49588671	4.918681954	5.009299011	4.390689816	3.283846101	5.250662401	4.565637544	3.196558559	4.414838599	5.221936579	5.209577308	4.188109885	4.607631382	4.737766285	4.483712436	4.373890913	4.975679018	4.536367665	4.957651998	5.246283893	4.780780566	4.928478809	5.030215858	4.424286593	4.393189779	4.463543585	4.929274463
AFF1	6.296846161	6.298773262	7.436699528	6.199200777	7.106580115	6.155978165	6.498006564	6.207906829	6.237849586	6.00904875	5.964557353	6.377437127	5.99051956	5.859129297	6.177779751	5.959316402	6.218002331	6.912236923	6.420569161	6.605229215	6.872633523	5.687067857	6.503412792	5.957562696	5.896173032	5.839632051	6.407908417	6.188710047	6.222588004	5.854387472	6.263844508	6.924582875
AFF2	2.90915381	2.787805319	2.709768937	4.312385539	2.770673831	2.706340539	2.725900901	2.934801777	2.739179118	2.644757624	2.767012809	2.676905601	2.711076116	2.569934816	2.724290683	2.75754992	2.165087931	2.993317417	3.199059814	2.699544492	2.57180845	3.594840827	2.947478741	3.092018896	2.921591994	2.323903407	3.010326834	2.240594751	3.165991792	2.023197269	3.065457267	3.65165299
AFF4	5.649363619	5.837386959	5.665841339	5.911524457	6.337126889	5.343831704	6.012841483	5.052861614	6.171273482	5.902096423	5.854223577	5.707202304	5.706389132	4.902370772	5.957352969	5.819113494	5.518996764	5.593005812	5.1541758	5.095084199	5.222476159	5.946262943	6.34824913	5.716131419	6.068628809	6.616589056	5.967781535	5.721453003	5.578656641	5.829039976	5.501898384	5.876826812
AFG3L1P	5.264977001	5.646747264	5.712609915	5.962137288	5.700150282	5.226414424	6.22349482	4.926831899	5.510181004	5.903840095	5.837030289	6.021888043	5.245480675	4.976794505	6.23740418	5.559685961	5.074444133	5.748785497	5.825657901	5.637131055	5.803942152	5.418153368	5.711997279	5.672607131	5.517714812	5.821209238	5.939895148	5.768144213	5.812154434	5.695654834	5.137327875	5.387598282
AFTPH	7.649235947	7.650825403	7.323529674	7.620963311	7.941421363	7.640960412	7.867303894	7.57736455	7.815195436	7.840893411	7.712488886	8.008104105	7.607449911	7.528568707	7.727514023	7.575848162	7.28402526	7.10760235	7.41810953	7.336277495	7.206135026	8.034358068	7.933827857	8.066769762	8.208637277	8.115838578	7.306287767	7.954793631	8.124336542	7.468889933	7.639353237	7.605956911
AGA	6.108090336	6.683652696	6.275132092	7.111318678	5.340386021	6.597974813	6.895841305	5.776914778	6.850039922	7.120994306	6.903750321	6.706457577	6.386814073	6.699686317	6.96557121	6.698860123	6.20556871	6.563156251	7.536943593	6.54191178	5.654061101	6.719684735	6.461954457	6.658277416	6.813686221	6.420701503	6.431526565	7.12728563	6.965260158	7.02248293	6.529760228	5.448504864
AGAP1	4.487799956	4.249542919	5.221404116	5.935778156	4.879708497	4.284829382	4.729081686	4.604628686	5.377716624	5.121370068	5.997295644	5.06218099	5.131530568	5.267125987	5.836519515	5.40370551	4.746283107	5.241156234	5.372358064	5.2123418	5.687203559	4.661892732	5.085164716	4.908943202	5.120668483	5.003053229	5.535870164	5.079149089	4.868848241	5.501650244	4.234622791	5.39946397
AGAP11	4.554103411	5.015582517	4.675730062	4.757933165	4.261557446	4.228519882	4.641283814	4.510755606	5.314358784	5.086095145	5.402816204	4.835151756	4.181340865	4.474257047	5.21172114	4.950438285	4.327437251	4.882917809	4.144905577	4.454690134	4.232131975	5.138349033	4.521897961	5.486766667	5.131490084	5.212909131	4.700441775	4.92010656	4.908972859	5.352150025	4.474567386	4.268917608
AGAP2-AS1	6.813501293	5.437591251	4.992816694	6.222318768	4.439175977	5.465957623	5.095241528	7.033204468	5.461489775	5.728461863	6.143159201	6.339716523	6.377674116	6.503629323	5.370827075	5.688258183	6.264802176	7.235365943	5.942219	5.70108813	7.072502323	5.206866914	5.302048549	5.280667412	5.230915239	5.151428349	6.033075031	6.050056703	6.304475539	5.619490757	5.599229382	5.411707158
AGAP3	7.293841483	7.158131571	7.23325819	7.130072729	5.898810593	7.342288529	7.092224465	7.124693048	6.863720738	7.087330814	7.428253102	7.479242822	7.068064965	7.6223226	7.120496034	7.183594332	7.206958866	7.627149973	7.050740495	7.232421278	7.516058473	7.076651238	6.383736306	6.959048515	7.035968437	7.146232348	7.520472771	7.526044301	7.192694074	7.158795464	6.769668512	6.561758599
AGAP4	4.774409282	6.021437179	4.647392287	5.611213509	5.432711977	5.742583225	5.724172217	5.100311745	6.02513971	6.206763205	5.821542568	5.55077409	5.389721673	4.815720798	5.835250377	5.614104205	5.252033192	4.414461983	5.051727684	5.713557968	5.042336389	6.103350108	5.514182344	5.906477946	6.181280512	5.960434064	5.667979243	5.477607118	5.675152557	5.876980068	5.483879714	4.980738956
AGAP5	5.978624411	6.452696413	5.872385756	5.765470112	6.050359369	5.366259019	6.033233124	4.281283974	6.08963708	6.905833752	5.713633334	5.517412598	5.856575773	5.331180534	6.536969976	6.161632095	5.460281836	4.396883591	5.471365972	5.596799823	5.158985599	6.632856556	6.030889036	6.534114055	6.805198293	6.495040955	5.859920662	6.063281214	5.994910463	6.383990261	5.532239089	5.452175192
AGBL5	2.999324571	2.940834629	2.572493261	3.171985019	2.926772615	2.582466317	3.780057264	4.110305017	3.667581773	4.101357155	2.581946451	3.597036466	2.577864737	2.509560407	3.700905757	3.107439467	4.002450608	3.48955034	2.892493809	2.853545349	2.64757893	3.700228116	2.861626649	2.911912889	3.194423645	3.36712354	2.952773597	3.530032463	3.028143906	3.33576138	3.337421616	2.981084074
AGBL5-AS1	3.602555117	1.438214373	2.355989218	3.388890088	3.357195039	3.669279265	3.749892468	3.744561926	3.34952634	3.519944276	3.680728261	3.515409059	2.988152581	3.596384612	3.863424815	3.995502413	3.585032372	3.574780945	3.979251245	3.842945245	3.874025433	3.469712705	2.647931399	3.820208171	2.579965993	2.279620231	4.132458523	3.369602767	3.482337046	3.88575335	3.103061711	2.179089806
AGER	5.720645381	5.980011547	5.7670217	5.609193667	7.052865372	6.258602175	6.016432147	5.114142467	5.545467061	5.22928828	5.589230706	5.285790939	5.770838204	5.046017904	5.048077857	5.536322432	5.506479708	5.670621927	5.640260448	6.193597344	5.947368299	5.102002726	6.567385751	5.300898931	5.263917962	5.430680521	5.554459073	5.728443968	5.651218768	6.278978998	5.635825662	5.160923235
AGFG1	6.485890167	6.059576079	6.233466429	6.271581005	7.756981108	6.338089516	6.612259533	6.134197709	6.172291299	6.163792568	6.172607211	6.458185183	6.247695236	6.301974054	6.356976786	6.328103663	6.783347737	6.281850935	6.526289577	6.393180868	6.479642658	6.615442807	5.906777504	6.250807202	6.441758804	6.108472813	6.292601638	6.051819711	6.047307641	6.281648291	6.47712651	7.130666834
AGFG2	4.959476018	4.948574922	4.716814551	5.448294132	4.174263526	4.946239405	5.049035404	4.583964223	5.170789009	5.345465896	5.181907766	5.328085457	5.117713348	5.260043089	5.354065156	5.019802305	5.567647495	5.223708108	5.283413215	5.570239316	5.399707374	4.736569663	4.603208371	4.952176388	4.700786258	4.445562244	4.796716962	4.698751359	4.735609588	5.238427472	5.676313785	5.11200172
AGK	5.326239544	5.091576912	5.531042647	5.916114648	4.276458416	5.421102053	5.357879661	4.887738071	5.781858214	5.864368425	6.125839894	5.718201751	5.71458032	5.862328532	5.941795646	5.8182417	5.435813849	5.545783114	5.112128159	5.579790662	4.777710386	5.93458889	5.064258025	5.970465128	5.945168687	6.014431902	5.519862174	5.380228218	5.19683081	5.583981643	6.050000739	5.471046612
AGL	5.876921844	6.421622366	6.364203325	7.081822906	5.78140686	6.399078861	6.839556754	5.698143424	7.078064759	6.678029713	6.977925197	6.735457872	5.965394935	5.934445475	6.881058932	6.582005602	6.08896838	6.558472047	6.910591964	7.550604912	6.628289884	6.401959478	6.152617848	6.310681333	6.121351413	5.753129392	6.106712971	6.658321125	5.953983628	6.342574417	6.90800106	6.666819241
AGMO	2.681345224	2.654101754	2.678223094	2.670115311	2.634140767	2.685756084	2.659222526	2.658025561	4.209577645	2.698415454	4.284318609	2.705519133	2.674887193	2.589659807	2.648309391	2.654882739	1.899553972	2.852448627	3.102150287	3.073250879	2.530972449	3.060677104	2.678884228	3.228170786	3.442948015	2.865806385	2.925868233	2.311004091	2.989094693	3.443502161	3.579708674	1.942152177
AGO1	7.139218078	6.271281403	6.363774638	6.108669524	7.128800674	6.311021997	6.603556244	6.279847735	6.35658837	6.2346627	6.169650687	6.513814342	6.685362153	6.638697522	6.201777142	6.297130321	6.264788521	6.018403575	6.663777178	6.717294839	6.040081528	6.944612781	5.833655293	6.526439321	6.891694302	6.478060426	6.493821525	6.355800888	6.266294882	6.7699778	6.741478084	6.028598747
AGO2	7.424301531	6.673648556	6.540446268	6.298075691	7.802110415	6.902306304	6.844122229	7.035946346	6.357415385	6.576554278	6.553829207	6.702115905	7.22555642	6.832012946	6.326053078	6.647524768	6.608526069	6.576490405	6.976128806	6.736416988	6.541183898	7.103359177	6.621054646	7.059143159	6.691142699	6.950633574	6.710543222	6.538040028	6.629840199	6.67839566	6.613112392	7.5376903
AGPAT1	9.399110197	8.997215951	8.885848574	9.066624953	9.579318038	8.514972722	9.113234177	8.830117729	8.800847722	8.860889334	8.942246789	8.782206207	8.818898321	9.035198128	9.177929924	8.882651715	8.498421653	8.852769029	8.825008528	9.239693904	8.838355139	9.082011668	9.347205343	9.098464349	8.993830339	9.027893143	9.034182869	9.031347549	9.004227248	9.14341575	9.176345571	8.609585074
AGPAT2	9.23547336	8.744673135	8.898426997	8.921169163	9.47610422	9.029096637	9.37172815	8.413746781	8.376222685	8.353880251	8.575043052	8.981674588	8.552919978	9.011113036	8.942301831	8.747010639	8.551612503	8.547502602	8.939165624	8.272990093	7.973291828	9.080210027	9.082458923	9.066467263	9.404740011	9.367111546	9.107973705	8.765735747	8.892957594	8.687472729	8.802314011	8.797508116
AGPAT3	6.748956727	6.800025737	7.882573696	6.760959328	5.495836669	6.879884265	6.769623512	6.958077248	6.463929924	6.762644845	6.681268908	6.750314986	6.642098282	6.987525901	6.645665596	6.799462162	6.236691556	6.084141006	6.065859219	7.014179281	7.052847098	7.150447141	7.093989764	7.14236622	6.737128856	6.71548679	7.116351644	6.639772909	6.676221612	6.992424302	5.827731266	7.07547241
AGPAT4-IT1	7.514426076	7.180567086	7.038876338	7.445320409	7.574178119	6.451972364	7.261232589	5.935607169	6.967207721	6.946306103	7.53926294	7.062674208	7.317312822	7.336263978	7.049309021	7.406563979	7.093515216	6.472031091	7.217742503	6.212614686	6.778005703	7.66781344	7.149478674	7.300243423	7.639811677	7.618385504	7.283201193	7.516074415	7.731973453	7.060764934	6.19673596	6.991417098
AGPAT5	5.46677379	6.407217978	5.905930678	6.174966973	4.623073137	5.429135555	6.018860315	5.266433367	6.83925503	6.577057953	6.216906788	6.380131419	5.033358099	5.214289827	6.324996191	6.094075855	5.471968272	5.693801872	5.146513858	5.434971341	7.502755977	6.156574159	5.429802113	5.703345088	5.964503343	6.081421217	5.847217497	5.950640758	5.701162399	5.695535779	5.398088732	6.609140488
AGR3	2.85636527	2.85350112	2.858678894	2.855031433	2.850794458	2.856898063	2.852616597	2.855473894	2.84589916	2.86920071	2.844097444	2.869028641	2.852509381	3.017129324	2.845044497	2.84635623	3.170389574	3.542139369	3.320420006	2.956793239	2.970451359	2.465037348	2.501267588	2.754126689	2.612892719	2.497779359	2.231321168	2.640101165	2.763522801	2.652944195	3.597950913	3.346918323
AGRN	6.29618962	7.107592264	10.3697019	5.592927005	5.575799078	6.156571534	5.40075353	8.847143178	7.055385134	7.10092879	6.274291204	6.942403726	6.924042971	6.989900273	6.07822337	6.64766843	8.210856043	7.618438998	7.943336301	7.762735825	7.701937469	6.782462181	6.39659025	6.586761668	5.53230989	3.738952203	7.401331676	7.110187004	7.156127055	6.772288281	6.303897468	6.219352072
AGRP	4.802942142	5.552179703	5.511704306	4.937004587	5.395983929	5.107245939	5.054902072	5.382375533	4.559458292	4.533078656	4.806481328	5.719611638	4.778723184	5.45478369	4.692707214	4.82567387	4.898568301	4.963309043	5.24326928	5.383774344	5.232040742	4.926289953	4.952041095	4.995640526	4.801187886	5.341618558	5.447646441	5.126816007	5.43398724	4.188086818	5.373138953	4.788352227
AGT	4.845206399	4.565150514	4.632574421	4.617769886	4.633530927	4.902676123	5.062436357	4.618589184	4.636853566	4.651440261	4.700712741	4.791028663	4.586729301	4.550358014	4.558924212	4.587780653	4.64131855	4.956500689	4.86431742	4.908014175	4.983678884	4.512489624	4.588263862	4.634124223	4.465525554	4.522897345	4.935948528	4.363344762	4.54172224	4.922543463	4.759062779	4.923506605
AGTR1	3.052083829	3.002433658	3.090068317	3.02139617	2.985040307	3.077196911	3.045927646	3.011030102	3.011143845	3.109015001	3.023240324	3.103814457	3.05132195	2.987592218	3.472944225	3.010424507	3.20381839	3.390961404	2.887702118	3.342728471	3.257785424	2.951834982	2.624730053	3.313662674	2.815271284	3.003831156	3.48683773	3.020987877	3.074910195	2.690937062	3.196022884	3.091190618
AGTRAP	7.888285533	7.375440785	8.064697707	7.402205266	8.150993073	7.888285533	7.659238602	7.574210096	6.456805106	6.740561612	6.961751712	7.397344703	7.460550344	7.887855398	7.143090466	7.317907059	7.628167966	7.845408095	7.573314729	7.444687013	7.624542864	7.239955608	7.206981558	7.27569751	7.387964891	7.255418388	7.475321755	7.210135504	7.294819177	7.056579974	7.313186969	8.528266677
AGXT	5.294357836	4.550045701	4.476265541	3.652919081	3.735923459	4.578214838	4.875358966	4.951936003	3.991335291	3.619135804	5.32795624	4.943885085	4.980181495	5.072573089	3.615817274	4.783896457	4.102238221	5.104852505	4.201921748	4.89824444	5.192099603	4.145867142	4.507622546	4.546003298	4.31896144	4.426259964	4.85535424	4.724835262	4.651531614	4.053444211	4.76931495	4.242900062
AHCY	5.18330426	5.399871641	5.379027879	5.422788893	4.781966403	5.660381651	5.681416764	4.122024019	5.404892563	5.729776275	5.203979281	5.196677017	3.969427095	5.614823418	5.661176304	4.909365637	4.498919536	4.869144222	5.209997226	5.064908898	5.279806045	5.101784555	5.654755813	5.653972697	5.297526555	5.503628557	4.783172836	5.169962313	5.21584888	4.808879633	5.198937555	6.05112607
AHCYL2	6.323297857	6.295741909	6.017233002	6.266577003	5.519399766	6.23780895	6.259879923	5.565005675	6.23516229	6.305822227	6.280960175	6.233056472	5.924200936	5.833439874	6.193714629	6.291907297	6.103253954	6.043808022	5.834607024	5.862273112	5.783240124	6.302028359	6.064161679	6.193848336	6.533345111	6.350393894	5.795933816	5.959688119	6.102231067	6.503074401	6.246438403	5.955723498
AHDC1	6.97112535	7.083203261	6.694710017	6.309979697	7.419749923	7.067019782	6.347939847	8.370992867	6.113496968	6.639358825	6.301959862	6.156527181	7.657378167	7.795537464	6.005661922	6.679274016	6.440975846	6.444150397	5.99445589	5.766710118	6.883708311	7.701342399	7.068770768	7.206589712	7.210540006	7.711138799	7.293827451	7.359289508	7.18250936	6.983153058	6.529410908	5.782047393
AHI1	4.156971072	5.154006748	4.919966183	4.885568866	3.21135675	4.740827195	5.604396141	4.402730204	5.611439471	5.341412386	4.917616693	5.564820162	4.855575816	4.801204881	5.174073442	5.11530618	4.922322509	4.933772749	5.288247399	4.8754135	5.309353686	4.429351885	4.8595751	4.621753713	4.945237825	4.9006914	4.924497141	4.791258739	4.665788904	5.304961214	5.287173779	4.548582742
AHNAK	8.602851314	8.079573118	8.445794277	9.012463513	7.978792235	8.385113906	8.351105055	8.027745911	8.760257759	8.265812684	8.90070948	8.437837823	8.227446439	8.418936595	8.845479614	8.577607754	8.481662171	8.426046232	8.24434157	8.00345026	8.245238066	8.804534942	8.735418369	8.416623508	8.577456454	8.637986284	8.579912269	8.23101407	8.439415147	8.692715015	8.622217071	8.220132716
AHNAK2	3.072900822	3.02659445	6.068576245	3.814598631	3.599734666	2.998069242	3.015754025	3.003938598	3.011984409	2.939384734	3.034858647	2.960516942	3.260831813	3.036279095	3.01610308	3.013590859	1.49387442	2.7964923	2.035578845	2.861933354	1.045928405	4.580147144	4.35401172	4.552630489	4.726202153	4.648864075	3.648043641	3.629505785	3.664211094	2.518490065	2.666144792	3.764118377
AHR	6.623558775	6.601068015	6.726486479	6.659777323	5.273759954	6.603524513	6.737547032	6.220324339	6.673070377	6.544927678	6.377783224	6.839362113	6.062657858	6.68095395	6.771257007	6.500878552	5.873996336	6.297762712	7.045606844	6.773501959	6.719437193	6.353140435	6.298403648	6.310123054	6.563832406	6.599054236	6.656923277	6.002608283	6.569462814	5.903703035	6.849750089	6.926317089
AHSA1	7.094220477	7.191112452	7.390027794	7.459116521	6.69940926	6.817909833	7.329192861	6.103624866	7.21476676	7.554264505	7.110671393	7.387320043	7.078778976	7.012912599	7.503326828	7.245420226	7.548617965	6.84789738	6.564108446	6.511379959	6.595795602	7.44880318	7.330902656	7.457588355	7.51183402	7.498495348	7.240386171	7.534211945	7.560208022	6.837428086	6.86616165	6.818785458
AHSA2P	6.690515576	6.673392136	6.687948409	6.31267988	7.617715654	6.164780276	6.232736398	6.223530158	6.034499928	6.268214248	6.679528575	6.33458533	6.285022979	5.868594459	6.563677904	6.811287615	6.505951407	6.80948877	6.626245761	6.611340279	6.904114451	6.300091593	6.379688042	6.020822628	6.295932494	6.222225473	6.417117411	6.526707992	6.748682058	5.939739534	6.942840892	6.301772467
AHSP	7.059751525	6.631664457	8.515478665	6.301529881	6.160643934	7.709516376	6.320937429	8.467623628	6.632370517	6.692106197	6.608483295	6.811877102	7.097131442	7.512845219	4.582134353	7.958008863	7.043967273	5.957586005	5.791842079	5.658988638	5.602021479	7.734240577	7.449335577	7.594912715	8.190244355	8.051095073	5.767311912	5.696710157	6.673108367	7.365927397	7.78002999	8.17560925
AIDA	5.849672577	5.913173102	6.255888437	6.04132363	5.496642325	5.928673593	5.908817595	7.090155978	6.349111634	6.25630703	5.837836353	5.750742315	5.60922834	6.215910878	5.972446006	5.829536599	5.825146568	5.998834207	5.971374321	5.835143258	5.28338465	6.373399972	6.10381818	6.081755768	6.454089763	6.351706964	6.150278107	5.880658252	5.903583507	5.649727394	5.978992552	6.675143565
AIF1	8.082715177	7.769363625	8.21347935	7.878705634	7.970029001	8.403249007	7.647776315	9.339661592	7.302906514	7.527626808	7.586581458	7.739363044	8.203617551	8.34359577	7.437798956	7.988740918	7.374684188	7.549030666	7.415547193	7.60477836	7.879574496	8.41330245	8.361900127	8.456288348	8.101068494	8.387505896	7.531500464	7.273024192	8.150362932	8.193066022	8.435310061	8.141833309
AIF1L	5.185418366	3.994440862	6.559045776	5.203294057	5.35600281	4.481900286	4.717354823	4.276403526	4.550333439	3.648818966	3.303403141	5.166819655	3.729377393	3.782325457	3.419563719	3.742323597	6.220927232	4.608721305	5.738356103	4.684196168	5.673181398	4.088598673	4.669054901	4.029365558	2.313295659	2.518037955	5.427824442	4.598762345	5.263567411	3.846383112	4.415481675	3.110570771
AIFM1	7.745346044	7.868638814	7.894719203	8.124540381	7.091170887	7.842512927	7.961205172	7.515014403	8.231087483	8.452785794	8.244345752	8.23069344	7.827508254	7.970995661	8.41941116	8.163688908	8.830658532	8.147426139	7.911654842	7.876313453	8.028548992	7.793746836	7.341928422	7.845207008	7.790687652	7.971552844	7.844516299	7.868722243	8.134228424	7.848908175	8.028068969	8.11300108
AIFM3	4.690172341	5.095592014	5.398218411	5.040774578	2.816204755	4.326871895	4.883951249	2.608749454	4.82418844	4.861365623	4.833901305	4.331230039	2.568827548	5.111105262	5.180441733	4.590966288	4.242522709	3.793711125	4.624729488	4.284360007	4.57294598	4.715683062	4.771006513	5.053905649	3.804657606	4.627723253	3.97044487	5.099232584	5.00558781	4.609796758	4.864484235	3.194730391
AIG1	6.469514772	5.747410237	6.960016021	5.871256027	6.364224887	6.642478889	5.667304021	6.841007975	5.712825656	6.949859683	6.317196271	6.136674289	6.342935632	6.564339261	5.933639514	5.9915361	6.528120603	4.983614433	6.269156646	5.44916442	5.781028047	6.708448453	6.596894041	6.661197888	6.749417583	6.941971188	6.277917799	6.338390023	6.364956524	6.097194193	5.955573934	6.698137579
AIM2	8.165232043	8.79771148	9.870825886	8.501588368	9.078143131	8.569838917	7.607763476	9.167646397	7.807211692	7.937890563	7.788797776	8.425457512	8.668841561	7.727059547	7.502828926	7.336194291	8.181038191	8.48736336	8.617063198	8.868626451	8.846031899	7.921646728	8.258023371	8.071442688	7.901342234	7.827627649	8.548506437	8.719037401	8.583004546	8.514279242	7.709161221	7.718375523
AIMP1	6.989316924	7.718839646	7.629216065	7.914695221	6.353024902	7.417515486	7.693064427	7.361116784	8.189777109	7.875798974	7.779469665	7.778305987	7.092258021	6.971660712	7.902737667	7.610125172	7.978179625	8.158550983	7.417862055	7.256982625	7.425739238	7.60262371	6.674976831	7.310611123	7.583392472	7.598842516	7.181538581	7.82830632	7.50522543	7.658465424	7.810580281	7.047517855
AIMP2	6.107679638	6.059602075	6.513564964	6.712678153	5.280477468	6.473438876	6.560866546	5.686226446	6.210350031	6.294808214	6.20981931	6.392554706	5.940512782	6.407292365	6.772303585	6.256542798	6.616384245	6.867754855	6.315790945	6.074250005	5.605283001	6.441526722	5.991080442	6.105696703	6.233238574	6.044094334	6.11062636	6.297707071	6.032147497	5.842558651	5.98336688	7.045450595
AIP	8.284851637	8.075799209	7.925700563	8.415456889	7.265281379	8.288981109	8.25895525	7.677960939	8.560345948	8.294464559	8.348259666	8.332143566	8.209141827	8.612918279	8.870541424	8.315534186	7.630185119	7.609303647	7.954099257	7.604131196	7.645733317	8.822973522	8.609325456	8.706461803	8.797308466	8.792171724	8.265634045	8.294987199	8.384426036	8.160294654	8.099210845	8.101512014
AIPL1	3.269656376	3.004815772	3.093042761	3.095221815	2.981455649	3.051877769	3.001329053	3.556275661	3.460064573	3.090909892	3.097402903	4.35482685	3.016929012	3.105842532	3.030797026	3.016997904	3.201665932	3.349590098	3.35188348	3.306369325	3.880002301	3.00493357	3.318752014	3.084586715	2.856689597	2.865792541	3.07821166	3.265883077	3.014331159	3.881167941	2.935595511	3.013084209
AIRE	6.196512196	5.327065374	5.917636885	6.919844626	5.356460469	5.914649755	6.343366776	5.674400111	6.229311085	6.728729472	6.04498479	5.289746105	5.820824869	5.345027008	6.32182398	5.116066328	6.060681135	6.512589331	6.298124577	6.657692508	6.354036537	5.25556752	6.225184685	5.263200324	5.339899154	5.136381015	6.25737086	5.831565917	5.936916695	6.199218276	5.682210399	5.644317791
AK1	7.656505529	7.059930172	7.153362658	6.853897894	7.927807774	8.149914318	6.555143381	9.093493121	6.483263608	7.328053054	7.238646973	6.447470444	8.507608123	8.432850807	6.436093612	7.611007473	6.314150266	6.738224833	7.376526613	6.545864752	6.333000979	8.303459942	8.145555341	7.945133461	8.210844685	8.305011571	8.052931699	7.635546798	7.650033717	6.545183874	7.348760192	7.368368691
AK2	6.261002079	6.490323885	6.914093606	6.565856466	5.689571311	6.360145524	6.375061726	6.239761241	6.552315197	6.639004753	6.443444716	6.585180188	6.092772195	6.565075453	6.685250931	6.4295257	6.122577813	6.395025736	6.244020178	6.458719179	5.895838004	6.805095968	6.470106543	6.24734213	6.830742513	6.737822529	6.273042172	6.569240474	6.588870683	6.528887068	6.106977404	6.454266732
AK3	5.610663719	6.202103266	6.044783618	6.595693549	6.304115557	5.835541594	6.427246727	5.457311183	6.4212451	5.900305341	6.432089719	6.248750728	6.088574135	5.761760215	6.608651167	6.351295599	6.68899541	6.386655765	6.669424876	6.140472796	6.27442365	6.260732517	5.435543784	6.131241478	5.824535025	5.539509422	6.183779709	5.965130724	6.399979642	6.7441535	6.027284683	5.388900738
AK4	6.141529457	5.819984371	5.216392436	5.04664944	6.793639504	5.74021712	6.190737713	5.294320879	5.624273256	5.605844913	5.175386418	5.200179218	5.808757874	4.995956661	5.340171133	4.949458071	5.252223762	5.047512605	5.019750603	5.215084747	4.934452684	6.087970313	5.71258325	6.040878476	6.223926063	6.047668583	5.595457934	5.641970526	5.501758364	5.817744935	4.877680445	5.912411185
AK5	3.765083421	3.929250377	2.679858436	2.494255786	3.090293356	2.354958795	3.494587203	2.495052267	4.676954673	4.33564262	3.534781516	4.208680119	3.116232353	2.356639645	3.962263731	2.356355231	3.35933744	3.306304222	3.98293444	3.879613336	3.159710747	3.06552204	3.273682589	3.439119695	2.660216326	2.973514524	3.180804185	2.439869269	4.389483987	2.468058016	3.771128634	3.558957222
AK6	6.618339037	7.725335097	7.888274777	8.113614057	5.60903301	7.208607788	7.708424821	6.772795616	7.835538986	7.678849735	7.978022697	7.74093501	6.605372031	6.693094359	7.914474653	7.709139106	6.838588472	6.63791996	6.396685939	6.561710019	6.564447653	8.27143118	7.992094016	7.918416684	8.204292111	8.173402906	6.846148951	7.471775053	7.445843374	7.271551995	7.66273404	7.559536321
AKAP10	6.703939963	6.421028004	6.764614877	6.68741069	7.238814865	6.327741447	6.302113529	5.851707811	6.072355928	6.310807634	6.170387057	6.314565493	6.245779461	6.235531648	6.683052347	6.462156448	6.346056737	6.478294053	6.467159851	6.32106668	6.428804401	6.71863841	5.686796029	6.433128867	6.685786061	6.596826002	6.240336563	6.040125741	6.414426761	6.734181093	6.477129035	6.603360065
AKAP12	5.773161934	4.37845236	4.786947046	5.312967477	2.215032111	3.421890387	4.041071318	4.85876141	5.13660422	5.445595628	3.220823283	4.926188134	5.414978682	5.982395723	5.744181433	6.476297222	5.219340286	5.025538011	5.240227817	5.451732584	5.453619411	4.089550669	5.078261695	4.004721985	3.829404363	4.792008639	4.205217654	4.236709311	4.438306013	3.482554666	5.548799455	7.014190074
AKAP13	9.440623891	9.335635033	9.501812538	9.492078522	10.25295011	9.144905444	9.516380401	8.908272649	9.462200446	9.438616732	9.714402758	9.626852967	9.235608217	8.965544751	9.514092499	9.654283671	9.668267694	9.392613647	9.100837253	9.283157515	9.107508867	9.437108594	9.233295646	9.603598959	9.851710336	9.669403786	9.353836549	9.517532666	9.394009751	8.919651001	9.326361108	10.03628495
AKAP14	2.803749877	2.387495657	2.408547184	2.438795074	2.360759528	2.776572073	2.373135748	2.413607642	2.351345691	2.636543788	2.42205935	2.425526421	2.410167194	2.407099904	2.357322938	3.910998204	2.393293816	2.743513646	2.127240565	2.478039276	2.17874734	2.971404154	2.060550712	2.874751952	2.745700268	3.07829746	2.703170475	2.556951256	2.838288134	1.985632913	3.284840093	1.970280025
AKAP17A	6.250610471	7.248156555	6.80878764	6.565361692	7.812590674	6.427679031	6.670993566	6.898363523	7.262901172	6.947832273	7.040177524	6.517942129	6.600997799	7.886332036	7.851042005	6.710075605	7.109603208	6.462996161	7.225263815	6.81769473	6.909030394	6.458136741	8.591446743	6.241498324	6.380722632	7.387732842	6.464171975	7.00360175	7.087502557	7.127878008	7.441661166	6.802755388
AKAP4	3.004787472	3.470062086	3.153652624	3.79592366	3.661368299	3.25721208	2.850653836	3.730539697	3.29565521	3.32566294	2.708646619	3.638231846	4.228996129	3.962350873	3.392315174	2.905953165	3.706601101	3.978792571	3.127976012	3.16247907	4.025447485	3.388537115	2.750090891	3.290912958	3.759625583	2.990917669	3.162904032	3.08841506	3.082117186	3.284752431	3.548986328	4.189842398
AKAP8	7.129780097	7.76183047	7.616392717	7.880613255	7.269222569	7.258570314	7.807759803	6.878710002	8.168412759	7.734970671	7.950819864	7.521347849	7.483652741	7.121576783	7.750051317	7.619026784	7.609511121	8.338902221	7.629438173	7.863841237	7.073695258	7.331982544	7.512419897	6.957892893	7.34703882	7.714194764	7.66308107	7.380197903	7.253635277	7.474694704	7.988201589	7.559111837
AKIP1	5.295497546	5.449905095	5.622649157	5.988266721	4.445914387	5.176114512	5.586811865	5.402713992	6.115333394	5.702691916	5.864038963	5.630531134	4.828981679	5.55824552	5.825818761	5.194697649	5.097978412	5.638130242	5.55919694	5.593176426	5.250462311	5.641433232	4.881395722	5.721410303	5.701254625	5.723491583	5.649698883	5.530478788	5.323403357	5.68679999	5.568826765	5.1294211
AKIRIN1	7.351931056	7.128721277	7.222746248	6.816092154	8.088119851	7.26164076	7.282011923	7.281261652	7.0717561	7.045211073	7.080796725	7.204280333	7.17628256	6.976647136	7.064951388	7.057441978	7.358305412	7.229130213	7.632321766	7.451489596	7.132818028	7.20863623	6.672091192	7.065267583	7.086456343	6.968161846	7.487795841	7.222834425	7.211211752	6.981633921	7.007657676	7.198472266
AKIRIN2	7.274949482	5.905254928	6.628999562	6.274124619	7.61064998	6.160028439	6.352958473	6.817260916	5.789763306	5.52322534	5.792728792	6.010064659	6.082291816	6.77682242	5.624535236	5.738341983	5.422217723	5.147164574	5.943052774	5.743981539	5.761032255	7.010148254	6.609145381	6.68619878	7.061223279	7.129656583	5.995981328	5.826384447	6.052612475	6.218999067	6.5110012	6.976633885
AKR1A1	7.156243477	7.06838331	7.572721298	7.169632025	5.952017864	6.977624122	7.066254965	6.875108434	6.960335733	7.269681334	6.823678116	7.112192345	6.565816431	7.048272443	7.065129033	6.95000545	6.4573842	6.945517006	7.225008205	7.338245416	6.876073846	6.892646927	7.096595482	7.24888531	6.963068594	6.750037299	6.862694802	7.114198626	7.138196014	6.697857311	7.204973764	6.873797612
AKR1B1	9.13019779	8.741362144	8.598819723	9.036349723	8.12225465	8.978925329	8.761841298	8.325604591	9.149738426	9.28290059	9.123795357	8.913854866	8.782093052	9.253076946	9.338658369	8.786624227	9.157034538	8.918816217	9.089879839	9.272343255	8.995082745	8.842322843	8.846788943	8.837350702	8.586572695	8.465499415	9.176912518	9.145220517	8.988122471	8.789733748	8.647107779	8.601619872
AKR1B10	2.442982108	2.450164656	2.431948159	2.44809392	2.439248204	3.995877752	2.429044634	2.45418731	2.44075738	3.09568694	2.44610597	2.440914302	2.431953922	2.351024319	2.771862205	2.437327353	3.277426644	2.98290377	2.628785777	2.433132688	2.393448865	2.723614421	2.166610042	2.588009083	2.464318124	2.434301395	2.327890359	2.3454957	2.94452278	2.416443103	2.474399744	3.062301188
AKR1C2	4.18619033	4.253502744	3.313851177	3.93214795	3.496596786	4.0991291	4.243606124	3.734523089	5.744427052	5.071498303	4.730557588	5.374417483	4.80659504	3.547516903	4.702445116	5.083394496	3.707479778	4.374995578	3.892305684	3.767167581	3.922428876	4.864117868	4.594481336	4.759353357	5.065702688	5.135565627	4.005966531	4.34089191	4.138012933	3.652429344	5.518834197	4.82552522
AKR1C3	5.265355866	6.270653679	7.142596315	6.652029347	6.221236538	5.42799798	5.630767009	4.995022894	6.705957522	6.271357634	7.911754827	6.107194637	7.103628503	6.940629609	6.230417301	8.025797994	4.506103668	6.695118077	6.677497164	5.561768197	5.875556256	7.31297416	6.079689183	7.086734119	7.164680912	7.135167504	6.686611536	5.83939609	6.426373495	5.679884952	7.387150374	6.51365455
AKR1C4	3.59680911	2.743040194	3.57236834	3.407464753	3.163614762	3.55624127	2.838770304	2.761927172	2.800497271	3.118280768	3.648805345	3.220496414	2.715624105	3.067121483	2.785141893	3.622292746	3.139510499	3.415696912	3.341722357	3.415572607	3.146538302	3.357218795	2.434977742	3.164718222	3.256445509	3.119070141	3.537512386	3.161214829	3.075340356	2.756795153	3.768882444	2.704262707
AKR1C6P	3.204845827	3.072724742	3.127592816	3.072694296	3.03952589	3.099013284	3.107218802	3.053974244	3.09832345	3.04770357	3.120762533	3.058311731	3.070028938	3.095502221	3.111897935	3.078758378	3.184995706	2.021600642	2.494783199	2.668402585	2.224438634	3.69090234	3.978075223	3.079254929	3.834705835	3.860663658	3.200624938	3.285718249	3.320443991	2.295768677	2.969262253	3.545809337
AKR7A2	8.532702769	8.374034045	8.107965955	8.68386424	7.654084271	8.616996556	8.457210754	8.192921061	8.65137059	8.734076174	8.593933324	8.623819795	8.563103697	8.706827343	8.768179004	8.478281163	8.389390345	7.992769026	8.607423286	8.600911269	8.059440031	8.679011375	8.627131965	8.678496306	8.577676852	8.568107255	8.366492417	8.789580185	8.845337007	8.363650236	8.390653677	8.012940608
AKR7A2P1	4.86145219	3.989493685	4.232516301	5.156583687	3.273305824	4.039588764	4.236174425	3.972355395	4.953367614	4.786471277	4.65656216	5.099779635	4.597193922	4.661380473	4.920942112	4.704656042	4.489494019	4.980899373	4.897470742	4.91545794	5.106736992	4.084531975	4.382876702	4.260936231	4.117288214	3.932435244	4.787220138	3.647089762	4.514990333	4.166892465	4.751726216	5.096874687
AKR7A3	6.638748626	6.547010143	6.361743898	7.002379394	5.895463495	6.796646205	6.525525236	5.879697333	6.948324119	6.896947533	6.441838837	6.765939057	6.571753205	6.722934176	7.06895115	6.727229076	6.773891371	6.763136814	6.855349539	6.904116118	7.248304743	6.192694873	6.506633889	6.277037536	6.293065959	6.341985833	6.769244524	6.868862578	6.790303719	6.651412983	6.627444123	5.927198177
AKT1	8.752519514	7.229606348	7.518216613	6.788668954	7.600999068	8.873577929	6.643176399	10.19398559	6.769799245	7.065396818	6.682702139	6.761301198	8.801920397	9.606562047	6.635207678	7.72732	6.00147557	8.86877486	7.029231859	8.431336552	7.232559307	8.169709134	9.076417689	7.972769179	6.21625014	7.894118978	7.458848627	7.803859241	8.032833429	7.234244176	7.531392592	8.153239733
AKT2	6.47341406	6.376546532	5.955846783	6.193813039	6.704904625	6.001009465	6.381379997	5.598502285	6.478816753	6.074939271	6.079253486	6.101927101	6.45162375	5.874560499	6.27560452	6.348538187	5.877491235	6.636077464	6.543604485	6.253437234	6.179398256	6.188170479	5.930808392	5.879881667	6.390376589	6.108697779	6.248073249	6.433822509	6.320605452	6.216335777	6.119746067	5.899186894
AKT3	6.58764776	6.974402638	6.560820676	7.205883749	6.270648151	6.401891375	7.074921857	6.451375536	7.356447245	7.057766664	7.609622828	7.018147206	6.809046127	6.492828529	7.348097089	7.078139008	6.575064059	6.431319444	6.686226881	6.636788704	6.476391967	7.381577197	6.749285842	7.015652588	7.473459286	7.430158387	6.657492735	6.574334995	6.735169599	7.240891569	7.115591064	7.113748156
ALAD	5.114415906	5.347748762	5.241909884	6.265283045	4.205979761	5.360911015	5.732248412	4.142970213	6.026396867	5.260119042	5.022311337	5.13395133	4.688263964	5.263348747	5.634521871	5.466527008	4.602543358	4.646806296	4.893637297	4.550723446	4.270867429	6.031984329	4.792931859	5.905193185	6.446507668	6.128066557	5.073206159	5.418532294	5.423391969	5.309584834	6.051462061	4.218378112
ALAS1	6.324339761	6.282922231	6.289512592	6.636135548	6.807109603	6.835446849	6.733357157	5.834196987	6.360229676	6.123450906	6.511913032	6.28321515	6.151657362	6.335118328	6.519554934	6.164315371	6.396752873	6.130283545	6.594118075	7.030791043	6.131116827	6.301667509	6.193871698	6.404799403	6.356316348	6.322080823	6.6547656	6.2985619	6.274705766	6.594441017	6.237996747	6.242353603
ALDH16A1	5.832056674	6.131751107	5.802264489	5.451646724	4.671195118	5.402827873	5.595742917	4.661932889	5.748368847	6.062102489	5.286515112	5.541794111	5.463389191	5.960013742	5.866878842	5.941564339	3.92732963	5.405567716	5.455010713	5.075623643	5.009209593	6.121073904	6.550676772	5.903051744	6.11762705	6.172674251	5.902651216	6.190490434	5.918991788	5.836404766	4.787117802	4.724729546
ALDH18A1	6.347007784	6.087636575	6.085494706	6.830237385	4.990667273	6.200561072	6.496994842	5.527542174	6.712690671	6.823252135	6.842262985	6.627760564	6.342245553	6.564063172	6.677907433	6.45678242	7.029286948	5.825325734	6.015647605	6.389287599	5.661513558	6.622423623	5.862440343	6.751726053	6.740505864	6.541498298	6.543919142	6.387574288	6.165577393	6.643257684	6.483123046	5.889278427
ALDH1A3	2.553842275	2.921084968	2.959102643	3.055205681	3.214566493	3.159806504	2.530218212	3.363061879	2.875775376	2.786886658	2.543147712	3.566648947	2.607566692	3.825251215	2.539327095	3.596514784	3.729081297	2.989445422	3.898407927	2.71732228	2.996503401	2.762920116	2.638589424	3.86913878	2.532866066	2.019989098	3.148477629	2.833509534	2.852539997	2.990989577	2.313116277	4.00373127
ALDH1L1-AS2	2.796488659	2.856041694	2.819214965	2.878564193	2.822402531	2.838908867	2.765141826	2.874959682	2.777805099	2.869212476	2.816993428	2.883150266	2.826233732	2.786786993	2.813725549	2.794042232	2.78597271	2.488110288	3.107216365	3.202828076	3.199207333	2.772923813	2.751703063	3.259450291	2.603197716	2.195687179	2.626690789	2.898859568	2.297845309	3.10104267	3.542201349	2.641064759
ALDH3A1	3.845612266	3.262458089	3.598326425	3.513050877	3.629635861	3.945222761	3.288042629	4.206558103	3.508925125	3.244233351	3.588974101	3.574295925	3.839412791	4.054717399	3.182389243	3.598074387	3.403088992	3.853176745	3.220620928	3.61071949	3.382938377	3.736003327	3.72711258	3.876698107	3.615758934	3.884637053	3.492344544	3.44623748	4.30932498	3.474455924	3.405185534	3.501440978
ALDH3A2	6.559285852	6.943032849	6.862101137	6.930031933	5.523883928	6.870150796	6.97753481	6.159765825	7.112398817	6.898577191	7.01354191	7.013695673	6.243335523	6.546084506	6.954566225	6.869738418	6.030504305	6.096409977	6.84881554	6.623664644	5.456610928	7.098479347	7.066515566	7.151717997	7.282045942	7.315144854	6.780440169	6.681395577	6.55146233	6.82866695	6.529094623	6.907543778
ALDH3B1	7.138863056	6.57708613	6.822484666	6.151499373	7.026024871	7.051224235	6.499066205	7.069925929	6.236931258	6.283708763	6.356059552	6.787424125	7.089758163	7.617244957	6.112658088	7.081751771	5.79284946	6.827333018	6.801447709	6.945129223	7.1159354	6.822635099	7.34723263	6.745906014	6.494678549	6.541354099	7.287645064	6.751195398	6.692153634	6.699371509	6.055440384	6.945247066
ALDH3B2	4.837199675	4.88638598	5.282769356	4.766950364	6.354576507	5.469323866	4.797601761	6.196564905	4.604531677	4.645041022	3.965562061	3.521075282	5.387909676	5.336841009	4.621141435	4.463487455	4.249938584	4.958288295	4.80260086	4.418326325	4.761328766	5.320707747	5.417706372	5.182190078	5.068309047	5.442283518	5.658623403	5.231969882	5.051797504	5.327683574	4.582489791	3.882284206
ALDH4A1	5.477495703	5.32098087	5.395038238	5.39062754	5.38451215	5.353987675	5.413132934	5.915640899	5.197554502	5.256484727	5.848027025	5.622983071	5.457551125	5.604935884	5.68355811	5.578841259	5.487628566	5.717143874	4.967049519	5.426415415	5.712289104	5.679379574	5.366993096	5.432572899	5.700759926	5.62230382	5.030553835	5.433597952	5.480617577	5.582514967	5.701540104	5.735744204
ALDH5A1	5.624714992	5.908332964	5.661405396	4.791879629	4.39742856	5.109776807	5.180656311	5.511373626	6.12702798	5.536624861	5.239715756	5.112056142	4.934691506	4.924165329	5.631654063	5.15591628	5.632583305	5.059949708	6.56323847	5.299173685	5.275559254	5.051466406	4.770227121	5.215009335	5.182787091	4.915401203	5.53207124	4.594916985	4.864540749	5.943186502	5.943154774	4.87328675
ALDH6A1	6.83990755	6.573159453	5.816990387	6.658720966	5.316554632	6.194156801	6.391940593	5.932977414	6.875139795	6.952853835	6.396940235	7.142002162	6.3519762	6.718925139	6.56440614	6.466104465	4.930894382	7.599461862	6.787284487	6.314863921	6.559771536	6.62640774	5.984763114	6.438210028	6.916894314	6.171143194	5.71982308	6.45829652	6.315735129	6.143882965	7.185527273	6.976486861
ALDH7A1	3.262337133	4.199408401	3.710226914	3.373858671	2.901943831	3.311681759	3.324709334	2.922646411	3.212723027	3.285714627	3.273340041	3.310348039	3.290573273	3.39949985	3.277229036	3.27000531	4.197479066	3.058699272	2.705801136	3.302251233	3.639602638	3.492493699	3.023680257	3.630364051	3.603367694	2.792031647	3.402370594	3.237833238	3.147785628	3.806212438	3.876347411	2.699770369
ALDH8A1	2.223366436	3.773686646	2.939831602	2.989146995	2.91473338	2.2315269	3.301487183	2.300526736	2.759186481	3.810215187	4.215283573	3.811189635	2.230777535	2.276346481	2.247654953	3.523534501	3.563166051	3.57210154	2.863180109	3.296627906	3.725717193	2.26603503	1.861129503	3.032481241	3.189178395	2.428495448	2.869509516	2.776506525	2.713867488	2.755586501	3.158216209	3.561052521
ALDOA	10.77667711	10.03064999	10.31690404	10.17871342	11.01541279	10.52201559	10.4149326	10.15851557	10.05524305	10.26951974	10.25388896	10.48515622	10.61509822	10.59432733	10.48934844	10.50125323	10.32898164	10.3671507	10.53344647	10.31247318	10.497379	10.16431297	11.19215905	10.06353934	10.1974416	10.35271385	10.32337676	10.35477455	10.33775717	10.11680017	10.25178699	11.04684088
ALDOC	6.716337206	6.295499371	6.605419342	6.677125937	5.83119028	6.443556472	6.516009007	5.679180348	6.670382423	6.738246199	6.365316909	6.419746325	6.50366011	6.342419661	6.908237961	6.557314643	5.979263568	6.070345136	6.545020742	6.16276383	6.543134083	6.937995385	6.677525432	6.771652325	6.503267048	6.385799616	6.290052503	6.722879324	6.558290926	6.183881977	6.128277786	6.867657282
ALG13	6.772722506	7.256468614	6.849891315	6.972169621	6.529286746	6.923732729	7.083584643	6.810778627	7.324224139	7.167212	7.019215766	7.038798693	7.085101065	6.645769545	7.054047655	6.867505197	7.086048162	7.121196417	7.214349331	7.066263852	6.723269151	6.930177032	6.762445184	6.820524166	6.687341073	7.127608634	6.837582515	6.744044248	6.935681364	6.878759363	7.059015115	7.247224258
ALG14	5.010323742	5.311817959	5.555097955	5.140738257	5.115197984	5.558151548	4.997464558	6.870221347	5.303761489	5.926524976	5.000708383	5.356831468	5.444946284	5.914431532	5.442996242	5.409214572	4.710117657	6.095556688	4.508304448	5.318902811	4.802340132	6.116551628	4.966183883	5.715062623	5.999486703	6.195847516	5.300158414	5.405786645	5.341632952	5.098372144	6.333368534	5.261704457
ALG2	5.80861725	6.340319253	6.070924122	6.486438922	5.429668631	5.965047688	6.547923299	5.565767616	6.610606219	6.566310182	6.701358852	6.489906161	5.897229191	6.206584662	6.772167343	6.383421343	6.815289084	6.612507449	6.578665551	6.395217158	5.918380474	6.086681125	5.843519673	6.429861004	5.783321153	5.890693997	5.82214121	6.727946667	6.601732802	6.390979126	5.98397197	5.945328445
ALG3	6.924426065	6.766094519	6.836996765	6.714809144	5.757640879	6.462417875	6.973263866	6.497122225	6.823433016	7.366816867	6.822590101	7.079862094	6.923818876	7.121420106	6.731430908	6.954816194	6.442172199	6.410245072	6.136310708	5.794495767	6.602015841	7.184894132	6.940721347	7.342327813	7.251585663	7.652819758	6.508798512	6.388783863	6.747823019	6.527682207	6.795051384	7.64617284
ALG8	8.053816583	8.224704979	8.318503772	8.494684671	7.124945715	7.9223842	8.337337601	7.834495331	8.475784727	8.553874184	8.236510695	8.309988368	8.076585827	8.295842238	8.641902236	8.331005348	8.141458999	8.254278549	7.858926518	7.799134076	7.824955967	8.490961272	7.812891998	8.390371524	8.765935409	8.540505629	8.196065297	8.436656811	8.147437396	7.971709078	8.223187587	8.154765762
ALG9	4.524141527	4.81843202	4.565856474	5.407945616	2.977442985	4.968409875	5.17286281	3.896985941	5.588212344	5.034553385	5.611212371	5.195242135	4.788552313	4.599415653	5.569273278	4.996650074	4.333082304	4.656558964	4.448208603	4.458392415	5.068729035	4.911083652	4.417410504	6.258930731	4.475236956	5.519800113	4.619947134	5.029588067	4.84586678	4.442414838	5.30700938	4.91533887
ALK	2.805006472	2.622838722	2.698144113	2.637370685	2.57641019	2.655426349	2.658777652	2.623827019	2.645694392	2.650224288	2.670827592	2.661067354	2.623522188	2.649011104	2.685603632	2.636904466	2.161749429	2.074766172	2.336086861	2.632069763	2.873921196	2.803915106	2.743094172	2.816490625	2.8895261	3.373735776	2.470126881	3.019001198	2.265235387	3.150947831	2.548109441	2.509939983
ALKBH2	6.822288993	7.337393514	7.110198756	7.186136271	5.776621549	7.047327258	7.110198756	6.622899928	7.844141959	7.825504595	7.397233902	7.392741784	7.097839494	6.964206425	7.789123965	7.502521751	7.332480354	6.641578238	7.259658632	7.132719559	5.666935728	7.737697572	7.101844611	7.376793076	7.767885694	7.560581126	6.827817455	7.109126112	7.128055963	6.95840276	7.604210811	7.485031156
ALKBH3	4.658718959	5.066147119	5.182888239	5.734751039	3.7256277	4.789132072	5.094621764	4.651237475	5.48273526	5.084527808	5.322252562	5.264828966	4.496922118	4.964719065	5.609517499	5.151319995	4.269447983	5.224840933	4.553944175	4.969481441	4.739227447	5.283429665	4.752342395	5.439024724	5.625382495	5.302553472	4.864385123	5.201838276	4.852644104	4.689396996	5.588266301	4.953579315
ALKBH4	6.65802934	6.416080294	6.447606226	6.874364377	6.216799023	6.924368553	6.654836034	6.253649381	6.912658891	6.813798233	6.923343259	6.736126744	6.380165772	6.795391993	6.992358156	6.636755693	6.890754513	6.664871558	6.920262835	6.833311131	6.518654976	6.768726601	6.004408923	6.589499046	6.710416323	6.733584023	6.873171022	6.720845973	6.735513862	6.770628888	6.791509729	6.132988138
ALKBH5	7.923966387	7.523207541	7.467619921	7.362743558	7.981922644	7.817690947	7.347464357	8.485672679	7.598114701	7.556475316	7.592670152	7.384807302	8.365392073	8.139311513	7.612269065	7.531589376	7.988352438	7.348720568	7.764979031	6.977920298	7.356009093	8.079504786	7.947079928	7.875110173	7.987875579	7.96999539	7.735716289	7.924306229	7.505688154	7.450650801	7.513910513	8.19818694
ALKBH6	5.249800045	6.071704462	5.794301608	6.334999513	5.812772451	6.020654944	6.038959073	5.556870624	6.291674297	6.06334812	5.86511394	5.871830295	5.58593236	5.666785374	6.206865394	6.021613667	5.49715656	5.855135275	5.991933225	5.771357156	5.599160728	6.059667185	6.17934098	6.157973441	6.079637588	5.915688358	5.732839222	5.969629485	5.979241156	5.602505644	6.055873666	6.23334849
ALKBH7	8.379541676	8.254399694	7.695081309	8.119541549	7.458470546	8.214882181	8.247610715	7.831411836	8.479594306	8.518133304	8.151844823	8.416151322	8.19769248	8.20141583	8.587212095	8.168811177	8.584446395	8.551729807	8.222729557	8.313126411	8.131761309	7.946109924	7.68131857	8.413142267	7.821501611	8.000106017	8.413925531	8.042243463	8.083541249	8.330677357	8.562305472	7.651732634
ALLC	2.534906992	2.481457614	2.476594093	2.529469205	2.454270857	2.517465713	2.465844162	2.526893238	2.500190423	2.538890575	2.535239772	2.554444233	2.51785527	4.394388833	2.494932496	2.50272518	3.716464662	3.98434036	3.57912174	3.582550913	4.076927655	1.95048835	0.757758928	1.013798055	2.008340908	1.673462043	2.194234421	2.071329316	2.105751135	2.279882796	3.494459287	3.589984252
ALMS1P1	4.876102306	4.930915028	4.762349326	5.485606203	4.527813266	4.186806107	5.247341351	3.757548056	5.287940629	5.128481574	5.174592221	5.221133946	4.585691513	5.451492303	5.0570838	4.736015166	4.696733502	4.657111014	3.97597627	4.55303096	4.695864674	5.167457523	5.08084291	5.2002537	5.584136873	5.409274573	5.218930591	5.099835993	4.915192735	5.057486633	5.351691919	3.833830765
ALOX12-AS1	6.070528742	6.067686346	5.945411689	6.097624899	5.84053658	5.636571037	5.980745105	5.76088053	6.037683174	5.88411498	6.04032122	5.710230895	5.852258308	5.233191866	5.911982638	5.619646166	5.683202488	6.006650577	6.309283551	6.039640902	6.176408076	5.806562207	5.647684702	5.73336961	5.67657656	5.495252428	5.996655535	5.891036534	5.871762697	6.132305352	5.556512214	5.654782551
ALOX15	4.320256864	5.808595711	4.098248966	6.402833404	3.38130738	5.210945028	3.048664643	5.979435146	3.52695182	4.230748742	3.74491685	4.833882965	3.746513164	5.129345265	4.135556011	5.129511544	4.214647425	4.886509521	5.146302897	5.195014678	4.777379453	4.176392011	4.440844554	4.456696852	4.29208339	3.946100958	4.483687366	4.461710299	5.050159771	4.868435034	4.968307776	3.476411961
ALOX15B	4.966851064	4.241853472	4.084106646	3.966669722	7.990804098	5.483591576	6.53832923	5.014960636	4.599077038	4.649396883	4.724116013	5.012928465	5.101709815	5.050405913	4.570275665	5.514132976	4.397259848	4.028115923	4.3785644	4.149772104	4.535031867	5.716345354	5.535625701	5.698384973	6.207735829	6.217297728	3.638057471	4.521772639	4.681493414	4.790452986	5.724606029	7.102834942
ALOX5	7.983790047	7.444682046	6.969365944	7.441112974	8.359143925	6.996897854	7.154592575	6.755103726	6.622829335	6.437036263	6.720139472	6.950374428	6.956482427	7.094303925	6.690446054	6.842806863	6.74468971	6.775165673	7.114410836	7.055741831	7.160598944	7.322063029	6.707534986	7.119929631	7.505220653	7.371881376	6.393118445	6.347091634	7.171334496	6.911174549	7.596575583	7.927822864
ALOXE3	4.491643438	3.622757924	5.064305968	3.343932528	4.481094624	5.274856774	3.745363679	5.989233139	3.445552565	3.617176821	3.422540859	2.920291659	5.233005421	5.639258344	1.866838879	4.144907524	4.112489745	3.219946426	4.502050938	4.158658056	3.718263625	4.043644134	3.935043426	4.6458053	4.260506325	4.80836281	4.780897955	4.517668192	4.222509285	4.582077296	1.95540755	4.756647588
ALPI	4.309322519	3.608947668	6.076207437	3.474569544	4.523339906	3.930736511	3.248987563	5.104716548	4.182725015	3.942470807	2.44740904	3.405271987	3.543730083	4.860358736	3.180288746	3.779911023	4.605936438	4.496202988	4.467721754	4.059124521	4.691739857	3.820213342	3.268692852	3.385382161	3.493180451	3.557182636	4.829150336	3.783906985	3.451128199	3.525049211	3.021848314	5.215820266
ALPK2	2.90179803	2.767570935	2.67400674	3.934513276	2.686467618	2.758382844	2.621243601	2.854773731	3.737421643	2.759907108	2.720459561	3.619547649	2.703740773	3.881866338	4.579161762	2.697958172	4.437380415	2.719799805	4.193437442	3.46843029	3.70086244	2.338023451	3.261296103	3.208242568	2.316002038	1.60238632	3.864745659	3.63115495	4.307170298	3.132054931	1.99491238	1.863554696
ALPL	6.521544192	5.418107397	5.43270251	5.374202803	8.539366116	7.013788587	5.790753511	6.32785572	3.715929287	5.030747409	5.243257497	5.553248188	6.679464061	6.217557611	5.116813381	4.883573296	5.100358438	5.879318364	5.867087364	6.143852925	5.514761271	6.012080729	5.895399707	6.21383863	5.703179379	5.56220792	6.413877348	4.490546007	6.162607705	6.689905276	4.959642766	6.014521142
ALPP	6.632802689	5.938572602	6.222893398	5.649526202	7.21992429	6.549958084	5.865479342	7.146234109	5.412246453	5.54013081	5.702031235	5.919533145	6.49238175	6.671207808	5.536824232	6.09489874	5.941642226	5.61951009	5.981956758	6.508734165	6.521983707	5.778405392	6.249243227	6.720973841	6.090527421	6.142214715	6.565861112	6.523361961	6.284924308	6.260886665	5.683053215	5.73047628
ALS2CL	6.403779654	5.271205924	5.828320047	5.113818664	6.158962912	5.977059436	5.589070537	6.407313007	5.353175473	5.41489925	5.335884824	5.583045386	5.900939268	6.179948713	5.105523472	5.622883126	5.825518891	6.453335297	6.001996192	6.245127767	6.068241798	5.34482627	5.006732601	5.59805777	5.334059289	5.185783172	5.372769865	5.869649827	5.320463011	5.583177059	5.487125843	6.532165409
ALX3	3.598267452	3.293219465	4.190834739	4.065200228	4.736736921	4.663982572	4.676221473	4.047692666	3.749563606	3.677111381	2.953118048	2.950129051	3.379876646	4.054290746	3.9065386	4.428309897	4.028196673	4.346104819	4.470483694	4.332894889	3.861166981	3.627792655	3.659325943	4.048572359	3.485544216	3.267903282	3.703614742	4.649411619	4.300539966	3.515605541	2.92589917	4.301616187
AMACR	3.365073508	4.228609786	4.194141394	4.636891714	5.515225813	4.214637608	3.855053024	1.871191975	4.13794322	4.078199474	4.428598848	3.99495421	4.14372158	3.77470519	4.033080942	3.934368561	6.12929003	3.884663784	3.777033619	3.668677475	4.483304687	4.055269833	3.742761397	3.383080529	3.575578483	3.554292465	4.219889696	4.064568677	4.220633018	4.543410627	4.842876309	2.231004952
AMBP	3.133529318	3.035870073	3.178019042	3.065130907	3.011289075	3.153716127	3.118014265	3.040661868	3.058957285	3.167414283	3.078416936	3.176879891	3.107654661	3.052206143	3.040588124	3.06729628	3.069534891	2.884885797	3.266392601	3.188533998	2.800605868	2.658743333	3.657585832	3.136437729	3.076385339	3.344740306	3.450390202	2.722411169	3.060327783	3.279007175	2.830903807	3.326034452
AMD1	7.96186403	7.416272196	7.581695513	7.390693288	8.370511034	7.426352167	7.668149106	7.596172636	7.254300222	7.062736845	7.583980436	7.558292917	7.418263267	7.136224185	7.290071741	7.445231152	7.898199737	7.981879528	8.253110621	8.061374376	6.855813064	7.487614641	7.038435748	7.296823017	7.305966129	6.656674859	7.389774506	7.23921215	7.166135056	7.257400916	7.677987268	8.241482043
AMDHD2	5.817351936	5.919457229	5.654091914	6.01050448	6.260599265	5.735579634	5.981938705	5.350140242	5.999810004	5.746989238	5.631610035	5.631087775	5.511500981	5.643484892	5.954718992	5.756752231	6.134008181	6.209559301	6.049305807	5.906036137	6.152072731	5.367680274	5.734726362	5.614482403	5.087296177	5.579858215	5.265901609	6.152608611	5.821530022	5.299882604	5.991850798	6.052068403
AMELX	2.459036788	2.392982582	2.488522765	2.414912379	2.383830271	2.472100136	2.451652388	2.403875066	2.735326289	2.490006057	2.421504743	2.487436286	4.390646092	2.436279177	2.402236441	2.417938127	2.098960983	1.507047596	2.415672208	2.976441263	2.726839055	3.013166535	2.170747886	2.925147996	3.038165548	3.003304846	2.519167828	2.274217504	2.124502828	3.842281452	2.74607942	2.000166087
AMER3	2.551084385	2.469954676	5.601283019	2.490931387	2.462237926	3.101672849	2.511476991	2.478907744	2.502472439	2.512940225	2.506811727	2.51296259	2.494801295	2.533053376	2.512681067	2.491074717	1.973909026	2.606126945	2.797640209	3.135268156	3.168069049	2.5875593	2.860879053	2.957295795	2.899482422	2.450783799	2.67272405	2.75015841	2.82519883	2.691921944	2.682025445	2.766689816
AMH	3.9392399	4.456095408	4.446551047	4.186548273	3.405525052	3.231200175	3.310275315	3.251633979	3.96163635	3.49512248	4.685226579	3.450187886	3.221883429	4.695094297	4.570045132	3.331025928	3.663338349	4.092865936	3.720663291	3.826541338	5.011692	3.777092376	4.030768874	3.650787731	3.116336522	3.744990521	4.228218436	4.244505588	3.886915083	4.114864973	3.684973127	3.10006009
AMIGO1	6.75392624	6.782916332	5.990471041	6.189770792	5.911298122	6.562627008	6.413148981	5.627561708	7.479798729	7.205246536	6.368250458	6.535862866	6.889544962	6.178915298	6.953448841	6.450269998	7.006833104	6.581273537	6.942000834	6.860464099	6.821030014	6.084674063	6.191949355	6.602275938	6.178623056	5.826511457	5.905548985	6.699319788	6.704355796	6.640975996	7.263903475	5.772915691
AMIGO2	6.305002228	6.456234711	6.38693294	6.359890297	5.178485929	5.895992112	6.366420113	5.634083734	7.030153572	6.798816459	6.626609699	6.14092309	6.417270788	5.950808729	6.943891268	6.42110222	7.045233368	6.485902247	6.732433716	6.048384481	6.897461234	5.858755292	5.872993548	5.696488347	6.095603042	6.27109519	6.565171453	6.264978887	5.909113983	7.011989427	6.564188224	5.274803465
AMMECR1	6.893988516	7.25205797	7.253157756	7.231194691	6.827506881	6.860752223	7.559864636	6.494711542	7.337955279	7.394118512	7.159798822	7.146102583	6.943057629	6.765381958	7.05269444	7.41785181	7.421530286	7.413551536	7.156247031	7.424386717	7.477338045	6.662090446	6.742856263	6.711763853	6.884682209	7.074088517	7.302336768	7.1162321	7.255026282	7.213326789	6.176051269	7.403945643
AMMECR1L	8.385405727	8.778672212	8.364667914	9.022821524	8.262668128	8.56880252	8.747054623	7.787152312	8.732808681	8.657084278	8.823580291	8.621417979	8.318060947	7.993560789	8.671028079	8.685833303	8.583455925	8.894361194	8.857190511	8.779769217	9.055644615	8.297913006	8.152147546	8.163651065	8.337516773	8.264184765	8.641439539	7.968616086	8.46893312	8.382660208	8.380232046	9.102363583
AMN	8.166950323	7.302707364	7.282671212	6.621100166	7.921138873	8.175565525	6.637556404	9.235279784	7.091578482	7.399132405	6.929897312	6.866931029	8.159252245	8.761191173	7.065978947	7.489011872	7.518310195	7.675030927	7.248707784	6.63494809	7.438080642	7.67020285	7.632667936	7.677522801	8.116930822	8.046078793	7.835698895	8.082652262	7.459643456	7.1450214	7.423344015	7.375302666
AMN1	4.581151034	5.046958905	5.155809381	4.97608594	6.003789969	4.971339364	5.198146383	3.886328616	4.933233565	4.584463009	4.362225574	5.171187179	4.973547806	4.015033553	4.912158434	4.312714207	6.061487585	4.890861304	3.958719091	4.821230582	4.56789615	4.776387572	4.016685128	4.572342507	5.220435246	5.2876976	4.461219648	4.745907336	4.770900665	5.008364563	5.621969733	4.274277573
AMOT	4.099625876	4.344805588	3.681758824	4.62486503	4.461768042	3.674801781	4.371348876	3.697185401	4.081638966	3.705544426	3.862322721	3.70132385	4.856781645	3.722089177	4.74744371	4.197530673	4.487723503	4.19450764	4.584978558	4.498011507	4.754306334	3.662947706	4.148933961	3.701022686	3.673360682	3.657917853	4.367067373	4.033769462	4.188971886	4.210561484	4.79945585	3.23378408
AMOTL1	4.688228258	4.761832069	4.633924401	4.319878641	5.300359546	4.505695671	3.86493595	4.988943785	4.42094518	4.467002551	4.297924146	4.207772914	4.621422866	4.49723216	4.865449541	4.402379911	4.559902321	4.553712671	4.992270771	3.902285124	4.735566089	4.740321104	4.529713633	4.571788037	4.664490886	4.389817641	4.60771691	4.631439302	4.529257613	4.484871438	4.343229597	4.876903959
AMPD2	8.435695641	7.917237625	8.02260144	8.083241392	8.861232482	8.441195871	8.70673966	7.874478978	7.502757646	7.509000284	7.833169452	7.823226547	8.381912337	8.056750431	7.862289367	8.135841855	7.569937216	7.8508381	7.859837389	8.154387392	8.018132218	8.11548083	8.824824241	8.166770483	8.159369441	8.151582475	8.315316288	8.105402415	7.939618681	8.159681164	8.209458343	7.732098304
AMPD3	4.935776752	5.40217127	5.072570658	5.537386821	6.372615988	5.484335493	5.279875466	5.984414641	4.910355727	4.35137366	4.819237912	5.125276956	5.891501202	5.571137832	4.484549835	5.471261445	4.510990849	5.292940956	5.099028511	5.302326787	4.225452642	5.898045479	4.850384308	5.826775086	6.155504881	5.67750596	4.857534304	5.004279142	5.23545829	4.959922569	4.988462519	6.689571716
AMPH	2.351643571	3.396409855	2.344551327	1.828427829	4.629495068	3.728610544	2.718365223	1.83126547	3.431739439	2.768605524	2.166399085	2.012856534	2.658116507	1.759382313	1.717796233	3.415842663	2.007772713	1.456892517	2.196330451	2.001513372	1.208148344	3.357255332	3.356824743	3.166845411	4.104278778	3.881513207	2.29391844	2.855016078	2.335761634	2.227000193	2.304364269	3.983134938
AMT	5.704545509	5.530484324	5.380620976	5.464884621	5.724120218	5.733115074	5.429570125	4.478828346	6.054086358	5.188645039	5.740420886	5.14359854	5.899459727	5.105472346	5.978420781	5.88040887	4.997676146	5.214021245	6.146325006	5.388125126	4.976492446	5.530831812	6.279056407	5.627464451	5.413658406	5.624103848	5.569028416	5.74554547	5.401046432	5.7614528	6.108112806	4.548563366
AMZ1	7.094157957	6.105559894	6.045621832	6.193445581	6.618902267	5.954849274	6.282937181	5.640953453	7.029334776	5.956658803	5.92494485	5.903077791	6.12352449	5.521943907	5.939963026	5.958997409	6.347891174	6.235528047	6.388068603	6.546472623	6.442391356	5.94441995	5.896140941	6.307129128	5.701592546	5.589981631	4.759210965	6.229646751	6.457647008	6.147795789	6.366916997	6.68565171
AMZ2	8.533136349	8.909530323	8.570719585	9.198553898	8.320662692	8.773886611	8.718359229	7.867565574	8.980739919	8.749489368	8.992295293	8.567449279	7.873449184	8.273368706	9.289254897	8.692026824	8.301202721	8.166419478	7.648235025	8.01131889	7.342516122	9.357627358	9.186834801	9.220443537	9.428281169	9.53794826	8.244029201	8.811517072	8.882540567	8.484789084	9.200452091	8.287215218
ANAPC1	6.291980016	6.319418193	6.402988569	7.054054155	4.971545605	6.343266246	6.466916857	5.746660069	7.588617282	7.180615954	7.166172536	6.857674803	6.616228886	6.408469975	7.059387052	7.402441022	5.117242424	6.069459681	5.607871581	5.644060583	5.978280704	7.503930932	6.624569184	7.429471996	8.075725962	7.880559375	6.465197105	6.443910289	6.316827826	6.541643357	7.019676368	6.823078636
ANAPC10	5.439714097	6.489938669	6.402747671	6.75483052	4.537151776	6.214410997	6.379497093	6.039742341	6.781418137	6.499021876	6.926171672	6.52387097	5.363313456	5.6189573	6.753495099	6.366873122	5.806816251	5.661387063	5.77030751	5.545021351	5.72006627	6.933373977	6.438742718	7.061959216	6.364908677	6.613678763	6.202631172	6.470706955	6.299496455	6.453930364	5.896662121	5.804809157
ANAPC11	9.019979642	9.234897386	9.181997396	9.588210385	8.224053764	9.151168076	9.340236181	8.864227509	9.411794576	9.539394861	9.486972665	9.424302077	9.040604234	9.111983838	9.45282699	9.24717088	9.274873286	9.282279212	9.406047545	8.890317234	8.412590484	9.502751461	9.538235386	9.027272083	9.151960659	9.251939154	9.014722266	9.460625916	9.349943703	9.074065731	9.308377213	8.870745727
ANAPC13	7.280333417	6.751537394	6.87484448	7.482694839	6.06780688	7.504650304	7.282016073	7.492686985	6.792998299	6.367843549	6.990852495	7.22416138	6.560006081	6.61017015	6.913802851	6.725675256	6.572092935	6.776748193	6.191884562	5.757849246	6.715847036	7.267368177	6.859321138	7.028610839	7.878477571	8.139933217	6.503575336	7.396659744	7.335428029	7.059404563	7.239257655	6.113555816
ANAPC15	6.493936612	6.780893329	6.581821843	7.222508798	5.747313367	6.789585151	6.70901979	6.10322387	6.889531422	6.799106169	6.852563616	6.879662352	6.049359643	6.411426382	7.455575918	6.854583233	6.860580119	6.962034159	6.640383133	5.865761167	6.245456392	7.045576552	6.621109601	6.342926751	6.914242916	7.106602028	6.485871115	6.868321653	7.042883031	6.855444873	6.895171395	5.898073908
ANAPC16	8.102941898	7.888696148	7.334483341	8.099284526	7.451948992	7.711017528	8.506583804	7.024648767	8.727109524	8.341965066	8.405714645	8.0062367	7.801108709	7.309143009	8.239731771	7.80528949	7.695944685	7.404535152	7.085170975	7.079422806	6.921973736	8.620925251	8.478083771	8.580145786	8.679381714	8.567054366	7.447033438	7.765998698	7.871286874	7.620166103	8.725465097	8.14074836
ANAPC1P1	4.519065793	4.218212164	3.711035867	2.965507432	3.340912318	4.105019839	4.171111829	1.976577632	4.290256355	4.400420019	4.474265012	4.008369022	4.008795693	4.12344117	4.112944236	4.069210236	2.510411084	3.556611469	3.419107375	4.233445446	3.608078777	4.280080956	3.962779988	3.923583668	4.759362473	4.812985842	3.474491807	3.84988516	3.986369684	4.100249562	4.024393969	4.055318504
ANAPC5	8.605623547	9.023486598	8.640347579	9.129838502	8.068621695	8.754076604	9.058329116	8.568045909	9.359696719	9.405556834	9.287202296	8.92106199	8.963827723	8.894324503	9.382477231	9.283661656	8.605608669	8.456192879	8.353598906	8.193043745	8.209291499	9.437974153	9.404068519	9.390503283	9.614545869	9.597145435	8.973048882	9.12099715	9.190758325	9.047906425	8.996703855	8.349723257
ANG	7.938886097	6.814922491	7.487187441	7.608984909	7.557620926	7.871223601	8.756453585	7.462046675	7.039337957	7.574889765	7.351696126	7.595267765	6.503969658	8.217478613	7.979918277	7.350309727	7.002389734	6.74025561	7.109050213	6.67989335	7.275519572	8.036332978	8.053252932	7.938177088	8.435450227	8.404041047	7.215475832	7.556817945	7.585187012	7.276692103	7.666387803	8.240837644
ANGPTL2	3.847824357	3.817035914	3.89150819	3.833856712	4.550051743	4.539344021	4.716687476	3.824246723	5.217759064	3.903919181	5.555290352	3.893389903	3.857887541	4.366050421	3.803579859	3.816732237	3.117799369	4.266906881	4.090698225	3.114547009	3.126650258	4.753417351	4.502182101	4.77817615	5.378132143	5.007017872	4.727836692	5.057945993	4.904566672	4.241903039	4.185292858	2.681085215
ANGPTL4	3.034119586	4.713059964	3.073183584	2.960998127	2.908694979	3.054305029	3.022848018	2.94155159	3.368321892	3.054768786	2.976280131	3.077135141	3.004203491	5.264559494	3.695459997	2.96835969	2.026458202	1.748100534	3.440655515	2.322498607	2.253383689	4.30402871	4.18945098	4.152729552	4.488147565	4.300806736	3.292653663	2.561165949	2.697063056	2.285152229	2.928162672	6.316395251
ANGPTL5	3.948059555	3.949595656	3.937736816	3.956482486	3.933267079	3.938000419	3.932348369	3.953762359	3.928131294	3.933762122	3.95493464	7.76178541	4.207966398	3.892743747	3.931831747	3.941519309	4.158567395	3.25323804	3.872061901	3.407823019	3.861525278	4.737729648	4.453888973	4.527672334	4.913587813	4.84202304	4.171126519	4.670802889	4.043949785	3.789179152	3.134441627	5.650053409
ANGPTL6	4.664960869	5.808505648	5.897190112	5.22748885	5.556189648	4.381598716	5.449724161	5.524836465	5.406278642	5.22095701	5.93211575	5.722906348	5.639591373	6.29321609	5.844260026	6.183114589	5.240200886	3.903608096	4.723810244	4.212727045	4.497932619	6.66213625	6.160728253	6.311094215	6.870941555	6.792846995	5.952420409	6.155020698	6.110155699	4.56242432	4.694004677	5.929557047
ANGPTL7	3.627878325	3.62631471	3.612139633	3.626190378	3.620433798	3.600119033	3.617612567	3.606296698	3.622181696	3.580227617	3.644921363	3.587901753	7.688245581	3.479699489	3.611287807	3.620672318	3.397851732	3.818226245	4.023205644	4.092084899	4.00709547	3.833852243	3.305132221	4.315834529	3.48518397	4.40873806	4.923186745	4.332564775	4.864992342	3.9202612	1.441334811	3.973220842
ANGPTL8	2.57767643	2.657753144	2.589090756	2.66929779	3.11687626	3.324854292	2.547392789	2.684306567	2.590933479	2.639732332	2.612659987	2.664594495	2.60664369	4.150426701	2.620155012	2.596717676	2.20145493	2.80202741	3.203355194	3.005215186	2.250648909	2.808999064	3.002815305	3.075515696	2.758291702	2.916201209	2.770448899	2.792127482	2.582493942	2.873106217	3.770785748	1.980532746
ANK1	6.050934716	5.191387404	6.251175029	4.337925507	4.577417527	5.336192679	5.009975737	6.260164959	5.716214343	5.606591832	4.252363702	4.587826566	5.57681061	5.991513643	4.071610144	5.944434331	5.178588717	4.880397328	5.254203514	5.626320073	5.288111823	4.980044009	5.888465855	5.822758422	4.819094012	5.210610698	4.274640101	5.41329352	5.64488143	6.424588269	4.836766782	5.063600833
ANK2	2.648095447	2.603279635	2.652796543	2.671609301	2.598876989	2.638208072	3.049344255	3.243086359	2.62276816	2.63503445	2.915110817	2.640856331	2.626952111	2.947219361	2.611882379	3.148334842	2.800560271	2.878324653	2.716849439	2.942794224	2.77930878	2.464858579	2.545134364	2.713782753	3.006992225	2.957472298	2.836767958	2.924123977	2.928547868	2.75809222	2.967055195	2.228845875
ANKFN1	2.912625371	3.03335382	2.926657893	3.058638787	2.985186169	2.962269449	3.376050799	3.056347629	2.895729119	2.984781964	2.953200664	3.027080858	2.951137377	3.009332952	2.977787138	2.928170534	3.367064753	3.438985161	3.24628291	3.069391821	3.04798843	2.860554557	2.627772538	2.803361925	2.78152774	2.94623609	3.587314118	2.676011239	2.51891769	3.13758929	2.996670478	3.07536485
ANKFY1	6.396936141	5.541367134	5.894509337	5.177996567	5.383527866	6.217964146	5.23161841	6.758532621	5.196891317	5.150224134	5.179398092	4.98705042	6.117733559	5.862578962	4.835678304	5.624801653	5.781225745	5.803604605	5.688935133	4.899117023	5.425381414	5.936720427	5.689544948	5.576924536	5.541358672	5.540968699	5.498896374	5.442585453	5.585103437	5.748024233	5.971373147	5.300685869
ANKH	6.280521792	6.257191954	5.471946065	6.279257567	4.601952916	5.614957949	6.247119362	4.795450534	7.205953909	6.996626336	6.530570548	5.991149599	6.183955558	5.501754318	6.65605275	6.347209533	5.16968975	5.674453502	4.558052592	4.874175501	5.669959072	7.006405786	6.653385941	6.466279368	7.12568321	7.288375082	6.49898916	6.422515743	6.491385745	6.549839112	6.016640857	4.46898382
ANKHD1	6.943098263	7.16060956	6.979769505	7.129400081	8.073110139	7.290056326	7.161451747	6.872395859	7.029334019	7.59067629	6.992221773	7.21402233	6.789556931	6.922110146	7.458131647	7.145132519	7.060163926	7.050989881	6.854854247	6.217595715	6.39287921	7.723090761	7.070030008	7.765456993	7.721422656	7.672390074	7.008282839	6.727884399	6.871488598	7.419879879	7.54549726	7.488544444
ANKHD1-EIF4EBP3	7.646485976	7.14291057	7.513829434	7.383000474	7.909066732	7.485207723	7.519185535	7.251329313	7.240378506	7.280434522	7.34101406	7.633896215	7.43353293	7.379408072	7.519525954	7.309538122	8.024499839	7.287979601	7.319215044	7.374491069	7.345982966	7.305113531	7.377906702	7.225541116	7.26678318	7.768762664	7.287803277	7.19259078	7.288315577	7.488342871	7.619493878	7.726950367
ANKIB1	5.609611963	5.817984457	5.970006756	6.243696004	5.255442109	5.92583507	6.218868486	5.694739386	6.295071291	6.185257715	6.230927282	6.069093367	5.744406205	5.804591983	6.308443621	6.239032689	5.854211463	5.711140137	6.094020727	6.126087422	5.889181635	5.757506196	5.609294595	6.063586709	6.426878787	6.270997656	5.90747292	5.876784046	5.702344414	5.909128559	6.394891123	6.13906153
ANKMY1	6.067113412	6.553332197	6.635163166	6.639528212	6.506510639	6.325352813	6.183172213	6.74992635	6.895845445	6.173532581	6.14218967	5.91173676	6.54729119	6.594167497	6.771400032	6.162177399	6.367507591	6.486343334	7.022348805	6.552862436	6.771477127	6.266687626	6.450143959	6.256124248	5.891682182	6.211376502	6.217776466	6.733459749	6.794604955	6.043327798	6.659944555	5.99077315
ANKMY2	5.0593816	5.396008079	5.083229151	5.86927403	4.576507962	5.440456436	5.362039621	4.684741298	5.550414691	5.294806367	5.785404595	5.535000857	4.991553488	4.861257071	5.709473086	5.195531063	4.899365206	5.559579279	5.827178795	5.359127062	5.23991299	5.146280745	4.985079893	5.295681098	5.269453439	5.19681113	5.18618188	5.396991249	5.177125233	5.835843945	5.335463071	4.679959045
ANKRD1	1.88973125	1.732062241	1.918887602	1.789059343	1.726079962	1.880306242	1.85309107	1.770710105	2.97688926	1.883004639	1.805346871	1.894220933	1.832315374	1.880262577	1.796025933	1.80296242	1.212283614	1.449650403	1.263273627	1.129338641	1.27463987	2.581140283	1.755960472	3.070433364	2.598713944	2.724429937	1.827739448	1.852858762	1.881306937	2.026453423	1.847500554	1.967718379
ANKRD11	7.332056582	7.264308296	7.159354208	7.442481608	7.910094042	7.186806152	7.586691145	6.698694032	7.449205513	7.309402688	7.276636446	7.389722767	7.294451701	7.059355986	7.265798779	7.291695509	7.690385439	7.417746745	7.362066802	7.26587362	7.30271537	7.138221584	7.084111482	7.231877699	7.028832202	7.444214689	7.512233853	7.228654017	7.192868404	7.654282088	7.109124132	7.084126385
ANKRD12	5.789472357	6.437803102	5.918565922	5.962693347	6.033070868	5.595527995	6.402860674	5.213944956	6.252928153	6.086303332	6.029836611	5.988287849	5.728694287	5.783566236	5.834680884	5.917305603	5.903328625	5.825019293	5.187230193	6.172102175	6.084404187	6.130614583	6.063287582	5.95591542	5.866411402	6.088211032	5.87870086	5.892314231	5.818649376	6.015836325	6.069443624	5.980437603
ANKRD13B	6.179577506	5.292484737	5.430431714	4.680653659	5.540402638	5.823124362	4.941824978	6.126326549	4.954354656	5.142158035	4.856421439	4.948420955	5.951140531	6.033795727	4.833461659	5.281646504	4.975217461	5.08199894	5.182721143	5.635047053	4.810714455	5.569229722	5.640074554	5.57724307	5.688104442	5.663282021	5.472295641	5.683882218	5.662763986	5.529720643	4.928110319	4.998306448
ANKRD13D	9.639119029	9.392227936	8.955833111	9.247638572	10.07806763	9.014437459	9.631351233	8.882068176	8.796311532	8.748613914	9.09823893	9.070062855	9.218316473	8.989392068	8.99615023	9.302368775	9.201368804	9.227149731	9.276023382	9.261767811	9.627781471	8.856762056	9.853207492	8.87474228	8.692220839	8.852629594	8.804357972	9.629217261	9.46314016	9.024697595	8.725944363	9.258614731
ANKRD17	5.721022487	4.982258355	5.295609634	5.467820223	5.548388237	4.959111351	5.664526526	5.043486292	5.280257342	5.455991763	5.708266115	5.47354648	4.746950607	4.523518034	5.173391848	5.488502537	5.450838622	5.086819185	5.616721157	5.467327878	5.394139198	5.104264078	4.963206821	5.774862121	4.881139454	5.083476977	5.222935871	5.176464832	5.374853384	5.262693942	5.052138628	5.652888358
ANKRD2	3.405641943	3.328772114	3.329707803	2.378472425	4.772913628	3.802371039	3.675617022	3.812755008	2.267035435	2.315933864	3.110588163	2.935918498	2.299183002	3.441795304	3.150065601	3.232779574	3.386933355	3.184663505	3.041253352	3.10978447	3.129953561	3.043737024	3.935368942	2.75858495	2.825733798	3.668392207	3.749622857	2.881448938	3.574387672	2.750779227	2.590241867	3.689825446
ANKRD20A11P	4.98891829	6.16921553	4.905889065	5.970700072	4.384086912	5.730732502	4.062522727	4.308452692	5.999757452	6.069232381	7.240720416	5.089506195	5.238596702	4.332459227	6.664230583	5.134021465	5.293278362	6.151068406	5.745769739	5.989135939	5.611108917	5.207050506	4.681309676	4.841206278	5.208910491	5.053166911	5.29655314	4.525945239	5.375886807	5.871726067	5.212856646	5.942035622
ANKRD20A8P	3.787925431	4.002655252	3.374651755	4.449914733	3.824881362	2.650571157	3.974199418	3.553769853	4.511504749	3.05585449	3.314491647	2.658221817	3.227121548	2.672511467	4.189816727	3.668652057	3.446726496	4.142371421	4.151015695	2.934127969	4.170947241	3.340792345	3.13362719	3.734264402	3.494470743	3.113168123	3.7307191	3.286676564	3.158214747	3.422060871	4.541322195	3.294081445
ANKRD22	4.474214428	4.838024969	7.787043748	4.354985497	6.039454468	4.337025029	3.885733291	6.402586525	3.885841697	3.106627201	4.613991689	5.025510075	4.580372915	4.943909762	3.482827477	4.393439622	4.670737312	4.78916587	5.045405647	5.031996538	4.838217294	4.894266823	4.396279802	5.043460678	4.544174413	4.330040517	4.595450631	4.731789551	5.82788068	4.814782662	4.499269686	4.048072014
ANKRD24	2.905549374	3.97363283	3.764369659	3.664855439	3.265208267	3.76125423	3.522266693	3.83679745	3.297403776	5.111565238	3.461192719	4.364911278	4.150987142	3.972230203	4.521789335	3.654510348	3.897011504	4.40289362	4.039526073	3.97341544	4.162239426	3.536177342	3.699877544	3.439544332	3.661473161	3.602827967	3.444477124	4.54332365	4.235635471	3.322856875	3.777470359	3.692710889
ANKRD30A	3.178802638	3.060325098	3.173004649	3.221997495	2.97070988	3.116483656	3.005160786	3.147583096	3.199713201	3.150258818	3.099196448	3.256267427	3.094990277	3.122901925	2.955663677	3.063006581	3.29550447	3.230868452	3.260649562	3.411496613	3.642313314	3.120322508	2.75877798	3.098272383	2.760162926	2.768054384	3.566609363	2.899866453	2.970475345	3.125251959	2.861548438	3.265288336
ANKRD30BL	5.812340672	4.125287416	3.677665378	4.671951887	5.243130045	4.559517052	4.639639261	4.575192004	3.496896344	3.692989949	4.736767407	3.480421134	3.541938248	4.290092526	4.150037964	4.614231382	3.4332643	3.792269317	3.935735244	3.96252805	3.957812906	4.837414574	4.993249728	4.864103661	4.75035216	4.950799	4.205563088	4.453474575	4.227231361	4.252792776	4.392245287	4.403915927
ANKRD33	8.612093792	8.225674289	8.217231366	7.233434186	9.102528244	9.158101018	7.669204136	9.807675334	7.750746924	8.097473873	7.808987831	7.656811016	9.565394111	9.599160987	6.023905533	8.549859037	9.32620709	7.39953179	8.550018673	7.715866159	7.796666312	8.270072284	8.263824636	7.999775147	8.682725713	8.79440709	8.363369795	8.824865602	8.138310041	7.670214064	8.620576389	8.039842963
ANKRD33B	4.112620019	4.133460363	4.364378566	4.034974003	4.593833165	4.185583439	4.066716951	4.230886548	3.928293222	4.023402442	3.836183448	5.012090492	4.989083865	3.903790956	3.942309727	3.875134598	4.104708493	5.128266643	4.476798782	4.332573744	4.398225555	3.731330449	3.397903718	4.153780052	4.302847275	3.987787158	3.656642427	3.901024497	4.369765148	4.39530068	4.907757984	3.972954277
ANKRD36	7.138637804	7.366902565	7.137170977	7.324347614	6.572224085	7.398176966	7.198769142	6.171523817	7.555003365	7.807578916	7.42239599	7.426795087	7.192898938	6.588084795	7.482588288	7.320711632	7.527490285	8.072128087	7.227286317	7.452492361	7.473066012	6.893138669	6.513116308	6.750518977	6.973407844	7.02738967	6.984917376	7.434994445	7.59383778	7.30643033	7.25264273	6.62052557
ANKRD36BP2	3.691230804	4.10742222	4.885291382	3.796497563	2.372079118	4.046536063	3.794152359	3.757173059	4.108954964	4.884446665	4.096491565	4.550301654	4.382301738	3.690234007	4.869859367	4.273996997	4.434517857	4.335768766	4.642318386	4.233473288	4.169491585	4.118874979	2.615706001	3.550945204	3.966268045	4.769968156	4.015442587	4.437021561	4.464341036	3.892009778	4.123266183	3.604347999
ANKRD37	5.431120438	6.176106622	6.562510335	6.563517587	4.322914567	4.553067577	6.109869143	5.531255286	6.084445095	6.929937473	6.427731782	6.521603696	5.609932546	6.144599151	6.757602524	5.75848946	5.029170923	4.434668828	5.550507343	4.790467625	4.450491244	7.125871662	6.699062112	6.868864308	7.336034982	7.233379463	6.02717566	5.61910105	5.90167208	6.044971672	5.768764777	6.490897044
ANKRD39	6.67246104	6.627786582	6.592543451	7.306061918	5.779592178	6.350316878	6.864406682	6.142231704	7.276122135	7.141287312	7.504321706	6.973122034	6.687617772	7.056874034	7.418990504	7.153923741	7.661731939	6.924523036	6.367494435	7.191646626	5.581661084	7.098603899	6.341215911	6.238435942	7.255950841	7.583129539	6.820612986	7.031416475	6.853857055	6.937291422	7.356758134	6.099337343
ANKRD40	6.315033071	6.857765852	6.681635629	6.837035501	5.504754301	6.087825839	6.736020376	5.800206734	7.173381882	7.036767602	7.211682095	6.779957982	6.419837268	6.262140853	7.273953716	7.109170826	6.046571186	5.380230828	6.601768295	5.712146398	6.615068888	7.211314903	6.299215817	7.136249104	7.764877097	7.31612373	6.61246486	6.609847027	6.694197067	6.666342382	6.703585633	6.441099772
ANKRD40CL	2.734295693	3.637091291	3.431398166	2.690217545	2.6367501	2.724587554	2.681754445	3.371574386	2.691626044	2.717103101	2.702172069	2.7337305	2.706719598	2.680062265	2.672199496	2.684257999	3.296761017	3.208754939	3.438380825	3.043213941	2.680417518	2.806665158	2.450455956	2.740016227	2.462655286	2.465308269	2.995463285	2.548287892	2.387023103	3.024626726	3.568523023	2.520787365
ANKRD44	5.913249572	6.200084988	5.872822271	5.934725915	6.348581526	5.639383438	5.959543874	5.360393496	5.956428958	5.557926204	5.552224566	5.846654842	5.424353329	5.369399958	5.684276937	5.720730678	5.688285221	5.769955999	5.903180072	5.975775219	5.858009447	5.959296442	4.951056071	5.917519338	5.786449742	5.807922324	5.767232925	6.01827585	5.674687822	5.684880272	5.860139062	5.560387919
ANKRD49	5.923351764	7.417537258	6.795893592	7.511986485	6.42452659	6.544164782	6.943570461	6.358860439	7.332736637	7.101332153	7.102912116	6.929104815	6.231372838	5.886706989	7.45197106	7.066284667	6.134064956	7.16306894	5.860025773	6.093164528	6.809714438	7.047350449	6.611189269	6.969748437	7.581945007	7.640684521	6.354055445	7.016808731	6.921062675	6.598970475	6.970739959	6.92949164
ANKRD50	6.361663567	6.885802413	6.36299343	6.775556568	2.933381258	7.31188634	8.252938968	6.220788285	6.560259548	5.2441241	5.929128123	7.016938266	5.108935208	6.101929919	6.020192919	6.783099777	7.992026456	7.970524501	7.919038084	8.082173143	7.946900317	4.518279293	4.465324418	4.540248469	4.555526768	4.579918746	7.08644414	7.328688261	7.307950016	6.154432596	5.009953352	4.611396166
ANKRD54	3.779348555	3.826201817	3.186587693	3.297812717	3.886528518	4.630423842	2.834300101	5.079921028	3.551104421	3.817037026	3.458453224	3.539838881	4.564340099	5.038415797	3.935298806	4.058225312	3.557173848	4.189288206	2.750802969	3.126481532	3.140222969	4.572929808	3.849486186	4.404415885	4.800672405	4.598821072	4.241896524	4.21380797	4.253833936	3.513093927	3.65980994	3.57543345
ANKRD6	2.757208135	4.288941057	4.44515691	4.444248331	3.717437305	3.544029375	4.594922569	3.028486045	5.143460087	3.30870488	4.874231212	3.791322604	2.791822297	2.854158277	3.986698687	4.050584811	3.502673011	3.976645216	3.978523044	3.62075764	3.886430248	3.429439568	4.348353152	3.504560336	3.757021785	4.594265134	3.379690104	3.117865166	3.738294483	3.248587185	4.377462538	5.343505512
ANKRD65	3.802541733	3.804616105	3.792107695	4.512846218	3.78511846	3.812904766	3.781861628	3.816575646	3.774257006	4.959266767	3.807508134	3.798903178	4.254220374	4.914677825	4.083310503	3.796236436	3.748721517	3.514359501	4.034134667	4.268482122	3.989472641	4.044569147	4.822692401	4.141734592	3.632491583	4.248367456	4.496892639	4.349289229	4.096298477	4.338353537	3.783884849	3.42181217
ANKRD66	6.874926224	6.584740603	6.995970431	6.195749232	6.827479178	6.860845603	6.173846668	7.549037682	6.538614062	6.550527914	6.606518153	6.419301889	7.231895926	7.254717358	6.813960223	6.566814664	6.215684529	6.222068417	6.642824477	6.477020455	6.292479139	7.136013754	7.243804728	7.303034756	7.015298981	7.116015211	6.981627825	6.923991643	6.757924518	6.754364261	6.483316484	6.708253275
ANKRD9	8.530957602	8.070708074	8.680105177	7.040689754	8.385114688	6.955001544	7.45538562	8.561628796	7.170537983	6.987409544	7.15424537	6.245171288	7.382433637	8.300063514	6.267397323	8.161190168	6.971304736	7.222989063	6.688576479	6.86458544	6.146405994	8.427557247	8.039173472	8.300772684	8.505670786	8.510235761	7.43900138	7.337941999	7.198762049	7.799203129	8.072861552	7.689625932
ANKS1A	5.07469366	5.585418491	5.134977727	5.478881866	5.113916128	4.583149223	4.991219837	5.660231502	4.8878656	5.229566908	4.69562142	4.772225423	4.878920943	4.718667713	4.806746504	4.989121492	4.862502721	5.553669134	5.067720287	4.600302997	5.153040211	5.113202323	5.044984004	4.969053815	5.081480221	4.894353015	5.153682728	4.933543968	4.976773657	4.765106933	5.239106974	5.139563234
ANKS1B	3.406579315	3.333650498	3.288468697	3.378045636	3.285328488	3.269581779	3.194473921	3.342750081	3.215038783	3.670601836	3.275692295	3.299402917	3.604102856	4.398560038	3.278063315	3.323616741	3.169572571	3.181454203	3.474811141	3.411690213	3.280222096	3.540465032	3.891792305	3.531952636	3.358277188	3.431857849	3.235677125	3.17460223	3.178286743	3.39619014	3.233624425	4.267804802
ANKS3	7.328319141	7.240095835	6.911247257	7.264726204	6.532950078	6.847049524	7.344561881	6.474877329	7.634015403	7.443939573	7.324823106	7.010735661	7.261992995	6.939116188	7.389677084	7.208136672	6.949174468	7.367854583	7.403335939	7.282021096	6.72817253	6.869125613	7.183376112	7.690331654	7.149441569	6.585019997	7.312581884	7.069715717	7.231268903	7.299881449	7.149523875	6.628144631
ANLN	2.177476055	2.063705565	2.161097847	2.09203685	2.061731721	2.139666041	2.140333827	2.079871464	2.335622474	2.648615972	2.103522865	3.623001104	2.119155466	3.733837423	2.114080549	3.034653714	2.2468804	3.41010255	2.613337935	2.940883327	2.623966458	2.564316851	1.560386463	2.743446274	2.126966059	1.398474798	2.186867427	2.257316233	2.762396074	1.623089106	3.297125331	2.369484732
ANO10	6.646425197	5.981286306	6.069651981	6.196471972	7.367850845	6.956673148	6.603434361	6.046822913	5.479636878	5.695841911	6.082204246	6.347065149	6.252911901	6.386027213	5.867626372	6.140691091	6.346120358	5.710617556	6.230787028	5.511377212	5.063216519	6.904068142	6.246209197	6.602649749	6.871285122	6.892260994	6.084413378	6.224519862	5.972321934	6.038244787	6.174752681	6.982490408
ANO6	5.619593751	5.392285664	5.683812661	5.419769915	5.051207959	5.149714825	5.498077692	7.201016908	5.394150823	5.209781768	5.53812439	6.562250894	7.329242333	5.809007147	5.270260549	5.422518668	5.049014904	4.876884149	4.627213428	4.855730757	4.970087369	6.690015191	6.443098786	6.396086856	6.6565733	6.653755944	5.862733059	5.763861113	5.840508396	5.218925856	4.865490783	6.784601144
ANO7	4.560483129	4.72602219	3.87739687	3.206168336	4.703053793	3.957896071	3.312916547	5.650909116	3.772200128	3.827440557	3.168324063	3.203532091	4.061066564	4.023016516	3.171593381	4.333594473	3.461867831	3.944246975	4.182956754	4.194122903	3.499572189	4.202310767	3.651269325	4.46005786	4.307734353	3.937302405	4.135196729	4.348329835	4.144782896	3.797672695	4.157441119	3.362137645
ANO8	4.701851163	4.833675064	4.505509038	4.760365304	4.766289194	4.35621627	5.132635981	3.12377155	4.969857374	4.912567127	5.212668741	4.664577485	4.877699232	4.700193128	5.472907697	5.387833574	4.591735872	4.895955167	5.105897495	4.214624441	4.905349115	4.970455562	4.699807337	4.669280718	4.741278769	4.958966503	3.74308436	4.327065745	5.093501697	4.831914402	5.855940479	4.676693494
ANP32A	6.099759659	5.590247924	5.06979909	5.669232328	6.655250326	5.549696639	5.974618548	5.427216193	5.354951707	5.140896298	5.398923554	5.490517048	5.412084884	5.288223488	5.416218457	5.755538983	5.914366686	6.011370297	5.098779417	5.15633132	5.40495994	5.665587333	4.70517703	5.808354982	6.145029219	5.799209472	5.547811328	6.032616069	5.799946442	5.663911623	5.073044064	5.347613938
ANP32AP1	8.409291617	7.820213696	7.701054746	7.814519138	8.565319527	8.255525782	7.752777861	8.430640304	7.629887056	7.881958169	7.83024532	7.868572592	8.168234714	8.603699111	7.777769468	8.205519968	7.888382306	7.867409854	7.995708709	8.341526146	8.092083825	7.85833211	7.935631589	7.813017267	8.370745057	8.342046774	7.960345271	8.359848234	8.008589511	7.635936703	8.014455234	8.280293869
ANP32B	9.900824901	9.512582681	9.240646973	9.442236349	8.410505438	9.55022423	9.495361322	9.265851437	9.848486852	9.755957585	8.644852272	9.196616603	9.403398482	9.406963364	9.712029654	9.215906067	9.298457312	9.053266798	9.318540435	9.301639852	8.187086376	9.747995021	9.750914903	9.817476818	9.64474635	9.616855718	9.194455181	9.080305263	9.214470128	9.079823026	9.513936384	10.11801139
ANP32E	6.477023493	7.143662191	6.830343761	7.206062187	6.348904527	6.652739109	6.76954542	6.619626565	7.357002352	7.494626212	7.269368328	6.990126332	6.686312579	6.899882012	7.591171825	6.950978477	7.351079585	7.272339904	7.093533004	6.572663465	7.377678251	6.964234445	6.171017287	6.729959071	7.134750683	6.817413838	6.987097307	6.637368485	6.770182211	6.944307532	7.407945806	7.031269845
ANPEP	7.635220324	6.043495259	6.247689513	5.885245563	7.585773206	7.370384396	6.520082138	6.574286075	5.252761112	5.512426591	6.186358099	6.372482343	6.680288624	6.817596683	5.451529776	6.529036189	6.008198025	6.125604593	6.157031366	6.242697156	4.810132181	7.119929009	6.931638965	6.70064635	7.139456766	6.702831365	6.065780329	5.835629171	6.16790663	5.441490922	6.937035912	7.873350383
ANTXR1	3.713832393	3.70089926	3.672298433	3.726502454	3.676042454	3.688935868	3.666995524	3.71998894	3.688770922	3.696463663	3.726074136	3.710410121	3.686527335	3.591106851	3.705297144	4.496869471	3.89334385	4.014000055	4.056122176	3.960476704	4.234098735	3.654373571	3.329335318	3.801534638	3.392226108	3.266395797	3.644303987	4.253808311	3.873908857	3.518244708	3.554921502	3.763833746
ANTXRL	3.108461437	2.748423798	2.706514429	2.961348077	2.656532001	2.776905996	2.633930956	2.812796511	2.619413612	3.195638413	2.753390073	2.803528813	2.942908943	2.668186698	2.660695507	2.951718518	2.401058177	2.92431154	2.86692874	2.638713977	2.83802886	2.959453865	3.085971166	2.929196804	2.811946132	2.869761939	2.696886969	2.790071974	2.808266315	3.070468032	2.74924224	2.755430754
ANXA1	9.754493748	10.84148026	10.47519638	11.31987921	9.338665574	10.48133335	11.4603987	10.33956067	10.42412825	10.61589549	11.16561746	10.67009547	9.602164801	10.29856803	10.89777088	10.74779263	10.39749772	10.13828821	10.43058736	9.906524926	9.865472628	10.90389208	10.66362658	10.95160192	10.91655067	10.87753777	10.46356289	10.35219606	10.39058244	9.813793699	10.25657733	11.78478179
ANXA11	6.299540168	5.9212637	5.15993262	6.205368207	7.115604964	5.906440375	6.608300786	5.593741013	5.787079931	5.644350071	5.512467137	6.001218646	5.617420929	5.560700753	5.79632606	5.696738727	6.133797124	6.586843502	5.968183072	5.860296344	6.542076453	5.476260007	6.295482461	4.868930358	5.748239155	5.477624812	5.904305557	6.038150238	5.914131646	5.40246316	5.702992062	6.503668587
ANXA13	3.3083929	3.264754871	3.320360185	3.284716839	3.226278824	3.323292909	3.278351353	3.26521691	3.26686729	3.349252437	3.294466701	3.358844643	3.296169411	3.146439995	3.247157054	3.260314587	3.080564039	3.483177208	3.73145675	3.671496144	3.473923004	2.925954247	3.613954078	3.186469818	2.962638141	2.917371056	3.382711443	3.768005455	3.606800616	2.957873077	2.96552346	2.948915179
ANXA2	7.542399566	7.584937727	8.219677634	7.736192856	6.576477649	7.244381188	7.433247927	6.516670741	7.895521891	7.138499662	7.061941579	8.059179059	7.181132006	6.710210949	7.0208655	6.884516511	8.393372196	7.015928302	7.470009364	7.057837221	7.283726964	7.343431055	7.450541013	7.056679431	6.972608043	6.928786538	7.26933553	7.504582572	7.553606236	6.906502733	6.952831714	7.717577402
ANXA2P1	9.180589961	9.321034138	9.812873646	9.756023335	8.38895349	9.384553518	9.51268199	9.086330192	9.140015584	9.330306397	9.100110059	9.460721394	8.980586964	9.260997861	9.401210773	9.3330751	9.309701057	9.451314086	9.555482428	9.05425499	9.44812343	9.388310911	9.395937317	9.151267257	9.063370593	9.070730552	9.137957498	9.430221511	9.505744735	8.926606902	9.142138019	9.687229056
ANXA2P3	5.91301729	6.475273181	6.525279984	6.392363484	4.58204809	5.880587633	6.377031979	5.25081079	5.990470033	6.276525516	6.628344633	6.708161153	4.606582249	5.229790922	6.434173694	6.42322112	5.555547387	5.96691997	5.567834759	4.99702639	5.723549669	6.773128527	6.716855977	5.74496917	6.398764362	6.584265853	6.158988779	6.2999986	6.441733091	5.801561909	5.269003104	6.155025893
ANXA2R	8.155567984	8.15240399	8.639065415	8.890622253	7.414480371	7.9364881	8.214087302	7.879144056	8.968750752	8.710880772	8.898401593	8.378397847	8.25924508	8.491077638	8.835692178	8.130845289	8.772961716	8.847176856	8.470336377	8.529255533	8.898127621	8.132513395	7.325529319	8.070926288	8.342322887	8.111137731	7.800280703	8.516074497	8.444844754	8.804999279	8.434245572	8.078547674
ANXA3	6.993740183	6.617903375	6.73022019	6.348608518	9.714336864	7.727669335	6.592228931	7.621579017	4.486244632	4.869286592	5.443966404	6.652559971	6.41631738	6.018429871	5.369956903	4.978274656	7.091474386	7.719807219	7.089748613	7.76795268	6.507036515	7.200361964	5.364214326	6.533129077	4.413800874	4.173585549	4.607846632	4.947385997	5.827989578	7.126745921	7.628460122	8.09494523
ANXA4	6.938388802	7.335381918	7.359248455	7.195624096	6.61765372	6.932073264	6.922469872	6.649726294	6.967880305	6.488082446	7.375397452	6.820747031	6.614341679	6.391911462	7.20481576	6.875910572	7.849017135	6.831921995	7.126688933	6.629629679	6.846104114	7.029824762	6.757211438	6.988289197	6.722237369	6.388102471	7.122625594	7.237719901	7.219576448	6.524603266	6.616275494	6.759050591
ANXA5	10.02142077	9.959890283	10.91284158	10.23589272	8.763230802	10.00971076	10.41344863	9.946648541	9.701355176	10.13578105	9.872495591	10.31353876	9.607299461	10.27640868	10.0699744	9.852132589	10.45930554	9.485526549	9.578974962	9.463471742	9.374558945	10.39402565	10.35293572	10.41010895	10.2226311	10.17464287	9.783762183	9.777353995	9.995714236	10.08031105	9.911199052	10.39360852
ANXA6	7.307527436	6.946054723	7.147432778	7.177012788	6.790721389	6.802986837	7.205857358	6.662488482	7.480685011	7.785898312	7.688725474	7.193188304	7.425303529	7.285595712	7.843955976	7.646625035	7.158240437	6.749925867	6.751669773	7.107746289	7.370514089	7.637192489	7.337944814	7.69002439	7.354248133	7.366928773	7.220400535	7.292509297	7.269286894	7.213391258	7.587401889	6.98097329
ANXA7	8.004938991	7.922365415	7.848328003	8.479702973	7.89763917	8.390596921	8.47535397	7.96197069	8.570599618	8.182513919	8.370520497	8.407098693	8.13186348	8.199542684	8.43877601	8.127754441	8.682426785	8.118079091	8.54550673	8.442897411	7.830106529	8.289030905	7.852210532	8.392587749	7.937140086	7.930176214	8.362763989	8.271461595	7.864920568	8.168109283	8.288162697	8.295955446
ANXA8L1	4.141326888	3.573631788	5.42566268	3.616609345	4.65266273	5.893883611	4.282608167	3.181411597	4.562011332	4.685158884	4.925203636	3.57929293	3.976183848	3.67215699	4.866635746	3.503044533	4.520701656	4.656595049	4.867871481	4.657400502	4.771629882	3.896668839	3.712919718	3.963784403	4.103813175	3.800379556	4.686037266	4.105951669	3.629753332	3.792103453	5.016931598	4.514633619
ANXA9	5.233839286	5.751269235	5.514845296	5.281779847	5.904309739	4.246275726	5.495352912	5.624683232	4.998825701	4.322243341	5.010800378	5.427845041	5.465413611	4.516235226	5.115951825	5.246617474	4.409670404	5.118529433	4.935714649	5.331964432	4.915135024	5.383801534	5.213408687	5.330327491	5.893521084	5.664416353	4.686297484	5.368834067	5.100726998	5.753820076	4.922506881	5.354381251
AOAH	6.857559767	6.758209613	7.261933609	7.032941078	8.302802253	6.874841578	6.83058476	7.095470318	5.949561559	6.23025753	6.67864097	7.021733259	6.692614104	6.574273138	6.551709184	6.64400209	6.400564182	7.287312353	7.004836274	7.137822554	7.370506147	6.977761027	5.86498342	7.119581982	6.48757187	6.494696776	6.209729252	6.827781791	7.214382235	7.319651965	6.919843912	6.367481514
AOC2	6.136610447	4.629048108	5.008216837	5.358997869	6.002534528	5.994941509	6.05815329	5.450790856	5.132113516	4.0658061	5.203681921	5.2888662	5.989561623	5.701495413	5.958084868	5.542103959	5.17725013	5.416492034	5.498037812	4.875963849	5.286648414	5.585052962	5.4971409	5.540713706	5.884276012	6.06627732	4.87753363	6.070147982	5.904649859	4.993881402	5.116224484	6.184861696
AOC3	6.796259854	6.616725444	6.011602113	6.135026586	7.032586777	6.024880226	7.725418887	5.780386089	5.094712774	4.724213524	5.351534068	6.885718651	5.7256783	5.218160762	6.161150117	7.081395877	4.421582248	5.482903327	7.063874922	5.678868637	6.205463413	6.138379898	5.489549503	6.078406524	7.918682721	6.810310623	4.854674716	6.322966251	6.205765659	6.145791148	6.375631251	6.912586789
AOPEP	5.001878495	4.35492542	3.811230917	3.938902098	3.380691059	4.342999109	4.176831967	4.974781716	4.285055051	4.769740388	4.891704262	4.575416625	4.219051056	3.2688064	4.37785142	4.596382773	3.821562474	3.970642965	3.599598079	4.026734128	3.796188544	4.781830848	4.573252412	4.525243785	5.003908262	5.062157254	4.240809717	4.08562969	4.466650196	4.531744604	4.551121082	4.092612588
AOX2P	2.846431309	2.845824353	2.828331333	3.3697271	2.821028791	3.345661417	2.817403654	2.863215815	2.807942985	2.831676018	3.897193972	2.839769426	3.471935635	2.780954041	2.816208682	2.839218415	2.817073289	3.252400374	3.308536846	3.182995425	3.563883209	2.9337047	2.76092948	3.308386029	2.558135446	2.50954094	2.797437305	2.796099854	2.799115559	3.902743619	2.860178364	2.805992922
AP1B1	7.702034033	7.287445018	7.6256686	7.215745902	6.891411782	7.174311174	7.4271598	7.016637305	7.656310027	7.737631284	7.467139629	7.729073432	7.438165548	7.750803663	7.688678331	7.584004161	7.478028349	7.419348953	7.603402917	7.37380212	7.646586682	7.093669646	8.012396693	7.08588543	7.186339075	7.585706433	7.59978036	7.019278506	7.179444062	7.706279028	7.76407477	7.405936845
AP1G2	7.793052232	7.283043008	7.27387432	7.162805447	7.355087176	7.17082906	7.230898471	6.780929523	7.261808529	7.042372618	6.809751198	6.892040265	7.110768326	7.010721073	7.205579457	7.02452969	7.128127019	6.65706823	6.834838748	6.860993618	6.521429128	7.568710377	7.076332299	7.576239808	7.548502781	7.64850646	7.151556572	7.36965315	7.352516063	7.27562692	7.057930139	6.636222861
AP1M1	6.990089637	6.695296461	6.73378761	6.70683583	6.824286839	7.065579519	6.537532032	6.483749839	7.064903075	7.032212032	6.629318567	7.024206636	6.933563733	6.959474273	7.401101826	7.147711855	6.641228942	6.511531956	6.802686759	7.223681326	7.382774512	6.839133496	7.68635818	6.674439024	6.076869793	6.852724457	6.868527304	7.4710183	7.096168753	6.30919625	6.437979709	7.042312541
AP1S2	5.560898878	5.855684861	6.799355204	5.499974775	5.128523044	5.459026248	6.057023719	5.415428396	5.528886441	5.22453371	5.650923543	5.731666818	5.253261727	6.391139029	5.284768293	5.470240979	5.864780325	6.127702887	5.580891265	5.651476739	5.303726261	5.966031659	4.719614078	5.548757112	5.789311471	5.856104548	5.464193863	5.908410139	5.855901288	5.291757548	5.684037583	5.662147362
AP2A1	8.25741448	7.624885812	7.583812204	7.099787763	7.827847226	7.974686083	7.400496826	8.165044577	6.956172963	7.425389039	7.050681857	7.031742377	7.669587946	8.029207833	7.371484417	7.763395405	7.267916908	7.531109038	7.691755395	7.70026164	7.701334049	7.613794637	7.612167179	7.829613803	7.293299604	7.601455164	7.724539659	7.62915588	7.344630769	7.415407264	7.41241376	7.938990801
AP2A2	6.632252796	6.037513682	5.675640153	6.335049944	5.747984818	6.003812273	6.193702739	5.777805632	6.332127551	6.298521618	5.688538286	5.995603915	6.294700112	6.175728639	6.290231754	6.358853873	6.065367245	5.98740994	6.227274832	5.550353999	5.75471402	6.449189818	5.940833696	6.338297936	6.374748167	6.421555681	6.052527439	5.868177464	5.950225209	5.807374281	6.509139031	6.435520909
AP2B1	6.007000796	5.858306994	6.213875467	5.769568642	6.756177038	4.986727639	5.675152916	5.434927181	6.058478699	6.634123241	6.084754779	6.088037967	6.642812174	6.230788436	6.534164903	6.349592526	6.503243929	5.743977682	6.350665898	5.42146529	4.616831862	6.56691361	6.315436385	6.311387973	6.465730493	6.383780144	5.725730507	5.847914015	5.87785367	6.102665092	6.055431058	6.876762116
AP2M1	10.12104723	9.435119538	9.563578529	9.120928804	9.402126386	9.73431815	9.536658764	9.710858227	9.430809249	9.622790504	9.492687492	9.466596629	9.846918286	9.996728997	9.413682398	9.661642762	9.429951413	9.318723315	9.209545857	9.17513014	9.454465402	9.784748384	9.77113815	9.662754426	9.89219728	9.945681881	9.774994776	9.404348387	9.768166261	9.714670973	9.502752222	9.288107668
AP2S1	10.4192336	10.25431406	10.87063591	10.5108138	9.214935238	10.35600345	10.26287815	10.5108138	10.19789291	10.41572955	10.23379633	10.50106693	10.2255836	10.78768619	10.39438379	10.7392247	10.16260498	9.803852507	10.34167277	9.760321639	8.628568807	11.00680803	10.59931579	10.93508465	11.05518835	11.04245739	10.56617803	10.27040792	10.55401073	9.539347242	9.996671872	11.19453229
AP3D1	7.175770011	6.464157897	7.12324504	6.546565159	7.146617103	7.118062943	6.768920067	7.106509933	6.146736781	6.781129505	6.553858268	6.407131969	6.784394194	6.964889849	6.633810118	6.649727608	6.723443158	6.514013445	7.36377049	6.804365287	6.939684811	6.562054682	7.377232163	6.146835823	6.574260617	6.580650629	6.627589003	6.794032771	6.685889051	6.505853227	6.935050916	7.020565763
AP3M1	5.943927362	5.721024392	6.245519673	6.13720867	5.628757866	6.189327255	6.078405022	5.185769794	6.226489458	6.145696156	6.211421205	6.068528254	5.346060627	6.229554771	6.19658222	5.76039661	6.144109136	6.256303431	6.446755247	6.360558867	6.008217236	5.9690945	5.119695577	5.918669414	5.658652456	5.664327945	5.98515754	5.866498682	5.756556456	5.868182219	6.094166536	6.178655099
AP3M2	5.125178484	5.715662812	4.688924925	5.850220593	3.895612201	5.125178484	5.429048818	4.324486859	6.39849441	6.148684748	5.268772383	5.888884223	5.268384663	4.109086206	5.674588017	5.470376485	4.081870396	5.285863356	3.657010925	4.439276103	3.516007722	6.833732022	6.205634122	5.824485271	6.354849118	6.374736039	5.237320991	5.598526745	6.11201423	4.487448973	5.165026169	4.956812135
AP4B1-AS1	2.898932786	3.620993038	2.820056882	2.800610587	3.83287154	2.800043249	2.796504603	2.747736004	3.469982555	2.69982573	2.815028084	2.727894995	2.668249819	2.678618109	2.828930339	2.793349879	2.525006647	3.16655642	2.632683255	2.984484122	3.485652749	2.610211147	3.486936278	2.496632197	2.665989211	3.47100404	3.185774663	2.819120124	2.713763056	3.652905591	2.632002813	2.672712149
AP4M1	5.100577233	5.680551713	4.780570339	5.863763024	4.610845367	5.040795947	5.742825507	4.660567729	5.518904242	4.759087019	5.693605529	5.374060985	4.804234148	5.770005023	5.199028957	5.035659835	5.076146013	5.275723661	5.607840343	5.68065576	5.212153445	4.910398237	5.272760449	5.243853803	5.313347684	4.86510586	4.940915344	5.133090148	4.903687314	5.105655708	5.879660156	5.425964006
AP4S1	4.449077821	5.023633639	4.386523224	5.094908194	3.874223462	4.828388102	5.076375774	4.215780036	5.639347864	5.198536731	5.313438058	5.235892933	4.850400663	4.619124657	5.286889593	5.236317815	4.982271221	5.400491336	4.109185528	5.665394152	4.036869158	4.76951921	4.831961508	5.076868522	4.996091231	5.084436949	4.812331142	4.989587771	5.231755291	5.201681809	4.995207524	4.192230551
AP5B1	6.749986156	6.678396694	7.217785296	5.74231107	8.017238817	6.270038583	6.187170317	6.886846393	5.66982462	5.782903595	6.078434164	6.402849381	6.690716994	6.536163639	5.609818279	6.020403081	6.448583757	7.009658577	6.931213025	6.728125467	6.797188813	6.03465578	5.253295475	6.126528256	6.56123517	6.13973215	6.752390302	6.566039558	6.322636252	6.136596308	6.711504236	5.932262363
AP5Z1	6.824698755	6.245803555	6.74602529	6.712326073	7.214128605	6.593100714	6.668398129	7.042817891	6.554071064	6.211263699	6.496717973	6.246985462	6.411531991	6.459047406	6.681355439	6.504651677	6.667498035	6.952330317	6.668623994	6.903247142	6.899372	6.360818423	6.311387064	6.553080802	6.393783125	6.314258848	6.310225948	6.968149372	6.63599748	6.150615506	6.249540164	6.97791923
APAF1	6.959726433	6.387851775	6.153822939	6.329737664	7.575103458	6.230982806	6.717402196	6.81702579	5.808831419	5.97161128	6.349005352	6.807259168	6.262272535	6.500544986	6.108071966	6.439786247	6.726330449	7.097458201	6.525091577	6.474612471	6.766076621	6.30621431	5.700271984	6.16558377	6.536893174	6.331921187	6.541084871	6.273680145	6.631251732	6.413291244	6.278861909	6.608546133
APBA1	3.740521118	4.781744925	4.129553044	4.463323998	2.879274327	3.736285392	4.092918515	4.853417767	2.994964621	3.939774683	4.511954317	3.983086083	2.81832761	3.911054768	4.429128732	4.502622782	4.059703249	4.312832888	3.79510229	4.126155891	5.012838706	3.508990131	3.368110848	4.168580165	4.12005344	3.443373083	4.08406423	4.231804507	3.971256436	4.192922363	4.189927674	3.29470314
APBB1	6.593103501	6.381620348	6.071163373	6.172638195	6.235595708	6.751276262	6.279752382	6.836181464	6.752083355	6.676420846	5.628951049	6.288157393	6.856673357	6.878213322	6.802239061	6.225370875	5.91965437	6.698995584	6.647260201	6.609698578	6.473846718	6.462470662	7.041262567	6.544588779	5.899026682	6.382339196	6.298319188	6.594805544	6.596301936	6.538352499	6.658644574	6.166791437
APBB2	4.700325978	3.976520376	4.253732887	3.676488081	4.925479029	4.401807745	4.067678134	4.593604527	4.051266205	4.150844386	4.029214156	3.940364511	4.450445408	4.43844981	3.9004808	4.304370579	4.820797633	3.837662144	3.958354653	4.178086426	4.575876685	4.073638124	4.448636618	3.947205332	4.147857015	4.497702077	4.240791049	4.530535812	4.36177584	4.203788876	4.600967527	3.644002043
APBB3	5.1039695	5.651750745	5.449725324	5.130120554	6.953897597	6.009689816	5.123663902	5.968850274	5.285472871	5.232149619	4.809035902	5.280884127	5.93969459	5.226498855	5.604928739	5.367546428	8.305350194	3.904497608	4.856712975	4.758799708	4.846912308	5.688592854	4.813258717	5.283720053	6.498987328	5.988706401	5.139518953	5.430982551	5.996722214	5.077388485	5.417294341	5.952393538
APC2	3.543138253	4.147875483	3.371667331	4.07540781	3.006783695	3.002709748	3.009823291	3.004417283	3.007334002	2.991682266	3.93925588	4.172934898	3.008894016	4.602913553	3.575978854	4.240419341	4.292561012	3.216595777	3.422836187	3.061234137	3.090594457	3.857004708	3.328475085	3.881121343	3.747577574	3.680358277	3.925185111	3.884838185	4.031762095	3.462462256	3.240012703	2.800326174
APCDD1	4.353482758	4.59620909	3.93733686	4.811008084	3.188372371	4.928316856	3.728055635	4.37850969	4.734213733	4.55845529	4.293201418	5.087797365	3.496615037	5.00764952	4.879312002	4.472592302	4.528338792	4.41247502	4.908605155	4.492070788	4.919323406	4.298878999	4.184222486	4.686266966	4.160266035	3.542007123	4.105169984	4.185241395	4.479636464	4.860463749	5.12147228	3.808707143
APCDD1L	3.792055154	3.73951433	3.835237872	3.760392535	3.720117928	3.821073904	4.061919927	3.749706093	3.74668488	3.853681533	3.754755561	3.846362526	3.794224175	3.736138408	3.73271926	3.745880307	3.298681446	3.484196423	3.352360529	3.589672771	3.441836785	4.197778495	4.120125328	4.207877083	4.233407733	4.213765644	3.965176727	3.895269291	4.23440401	3.207795034	3.200896598	4.365374979
APCDD1L-DT	2.650752195	2.65386496	2.603395664	2.658426159	2.534529883	2.644771641	2.6260681	4.06905812	2.692186672	2.597612911	3.691303437	2.608435116	2.595719973	2.514150284	2.58261241	2.854655772	2.1457309	2.492756127	2.440269029	3.006831093	3.35746381	2.991934603	2.570899612	2.829254924	3.163726355	2.967784175	2.447395804	2.457367346	2.941448905	2.255109816	2.75767567	3.892702362
APCS	4.476406899	3.450710345	2.241717779	2.171344216	4.398150033	4.947034011	4.467703094	4.379485862	2.39650304	2.258874747	2.7100137	3.364516532	2.201365625	3.063661962	2.524178556	2.185622435	3.816771263	4.674733679	3.40039626	2.888247999	2.952325647	3.054238199	2.248275745	3.78856728	2.766072856	2.454706752	2.747010235	2.762100664	2.601328696	5.628806727	3.275974012	2.176215626
APEH	6.378591522	5.9353991	6.342877504	6.44123562	5.619474825	6.275915849	6.128977846	5.428499502	6.108578756	6.433355248	5.93831697	6.288527413	6.360506927	6.534635151	6.461979301	6.163813079	6.166473895	6.266079486	6.364526859	6.493138724	6.305722234	6.417098708	5.314149746	5.998261861	6.162203593	6.162138523	6.095588162	6.362845087	6.396863694	5.961109236	6.077986667	6.134788868
APELA	2.218196083	2.978812866	2.183858011	3.236936404	2.269954273	2.17790809	2.772321271	2.990693255	2.599094789	2.145791013	2.196884194	2.162753726	2.336119111	2.318735562	2.183706792	2.395784606	2.149308849	2.590380134	2.900854671	2.657201581	2.562164068	2.65053259	1.463920074	2.418763332	2.893798388	2.298936214	2.434408078	2.45981403	3.147823689	2.849742631	1.912606184	1.887506326
APEX2	5.742672212	5.501537304	5.652145757	5.734647168	4.788418924	5.712423563	5.444519481	5.570157307	5.232286773	6.012052768	5.713440794	5.605809283	5.576819621	6.306197812	5.853384111	5.912685532	6.764563884	5.964534957	5.610836709	5.692601203	6.023425865	5.519352565	5.036504	5.47655468	4.79512444	5.447822183	5.607242194	5.118252289	4.961306091	6.307644446	6.332346597	5.327855841
APH1A	6.741720788	7.124169648	7.607786416	6.472016812	7.339570675	6.980196965	6.818860625	6.587868068	6.607400489	7.319069219	7.294463554	7.064987144	7.11014733	6.27054719	7.546077308	7.410970499	6.920427704	6.054673215	7.446192662	7.517437203	6.209235995	7.654876174	6.927403803	7.127390433	7.143004729	7.048005007	6.819593764	6.966262628	7.220850071	7.252048931	7.226811079	6.721574181
APH1B	7.391087272	7.437489636	6.653652286	7.368022005	8.677504995	7.548850985	7.658614418	7.368911961	6.97004566	6.980007109	7.089348591	7.180470458	7.383453007	7.399445733	7.109575362	7.145832662	7.575464787	7.328184434	7.299755988	7.533117481	7.572650306	7.416832543	6.902758243	7.596137869	7.194091011	6.772706391	7.132049544	7.289433728	7.091665053	7.101866383	7.953494442	7.37643278
API5	7.23388623	6.867352993	7.215836243	7.699413978	6.32306265	7.152127674	7.714498053	6.716775207	7.782679782	7.625765504	7.772255247	7.484731385	7.138028033	7.346562642	7.64832201	7.376739062	7.528809003	7.714124452	7.797637158	6.872910348	8.293484245	7.277300906	7.053323734	6.619677294	6.798892304	7.381698485	7.545246177	7.007945288	7.229549944	7.194548519	7.473935528	7.460074748
APIP	5.226633199	5.505161413	5.4773822	5.908155093	4.7191333	5.589035822	5.577722322	5.107199649	5.706042235	5.584926368	5.495944171	5.543164691	4.849707153	5.300776364	5.69052214	5.356000483	5.386708541	4.991998664	5.074465424	4.940496931	4.970230172	5.783088975	5.494088334	5.844334192	5.942017656	5.831123823	5.553374854	5.846654698	5.703163675	4.75384515	5.376939924	5.444436752
APLF	2.799632727	2.84818638	2.811992235	2.714206179	4.41243672	2.897207818	2.771268371	2.700087719	3.038787927	3.512659782	4.487695124	2.792163473	2.755575489	2.825954096	2.727555315	4.066312013	1.948462227	2.797585194	3.655371072	1.944737468	4.143260177	3.457239229	4.22855538	3.073391735	2.864213329	3.276936936	3.272332615	3.326181625	3.194576676	3.22192111	3.212488819	2.704698701
APLN	5.565408392	1.629013635	3.685305277	3.551575859	1.984580407	5.097008678	4.847912214	3.435342352	4.106321195	3.558456607	3.442855894	2.898582329	3.910607383	5.168036858	3.703114996	5.098317489	2.257673159	2.184162285	2.064221004	2.074165154	2.426067713	5.504795922	5.253413319	5.394636385	5.694361533	5.632506604	3.093542813	3.743843183	3.039596086	5.553316008	4.343787894	3.379326685
APLNR	4.046955352	4.033362669	3.986341437	4.096017525	3.997901555	7.846309216	4.052772044	4.529710074	4.304488277	5.358399231	4.046458225	5.376449421	6.029820783	4.062257109	3.971401413	4.360403896	4.66722588	4.552549266	4.598019576	4.99623008	4.288390418	4.700326903	4.463720661	4.889616221	4.800627829	4.478620066	5.358991746	4.513445299	6.407282703	3.422228587	3.908228443	4.363248439
APLP1	3.824208283	4.38696459	3.762005921	3.97916796	4.020000712	2.267677552	3.851806086	3.136666971	3.912276899	1.840800981	3.548512437	4.171211998	4.460590999	4.271045009	4.121531409	3.711236191	3.021004745	3.251549972	3.529600834	3.354082955	4.798441727	4.176902203	2.856864214	4.502569789	4.058313223	3.485420599	2.854691486	4.370902239	3.840633912	3.639288219	4.764277379	2.810215456
APLP2	9.36813365	9.206426419	9.186451892	9.210557978	9.352384994	9.273432461	9.812030467	8.987949451	9.070513832	8.960507184	9.252742991	9.620744843	8.865611047	9.172945857	9.489064943	9.432875304	9.772040125	9.178567787	9.179525967	8.977763634	8.958759371	9.556722176	8.742871434	9.337276245	9.464935632	9.239506412	9.435923103	9.092632563	9.009477076	8.906970223	9.430937735	9.62852876
APOA5	4.137681246	4.141597329	4.124748093	4.138390518	4.13508562	4.115556053	4.129140783	4.123276455	4.134431967	4.098127981	4.151786501	7.839911572	4.119560363	4.012031421	4.124755789	4.133930109	4.477124473	4.378295246	4.188704899	4.272953945	4.736620029	4.107572723	4.109548659	3.918336293	5.105616309	4.512120268	4.391421481	5.334230316	5.321058661	3.569024011	3.885396275	3.59656559
APOBEC3F	6.02204181	5.896109351	6.686900792	6.25939902	4.970309391	5.945486464	5.679663546	6.000522826	6.056011481	5.911646352	6.041589368	6.035086379	6.071496302	6.411386542	6.10151324	5.928829844	5.908934915	6.29881156	5.750512816	6.175231247	6.661849949	5.939741901	5.770748847	5.95784482	5.947124567	5.542320998	6.267606907	6.312300039	5.502674701	5.963497244	5.660031635	6.205190255
APOBEC3H	3.03183456	3.757494173	4.167786239	5.090754243	2.773849629	3.32795864	4.104772581	3.922760327	3.735408235	3.962293205	4.195594786	3.882346446	4.138166406	4.730922503	4.686291591	4.14966757	3.49453003	3.210435492	4.780667178	3.599702013	4.588878423	3.871355857	5.015831356	3.825948304	3.262857016	4.133501372	4.781044485	3.806722186	3.666680813	4.217610803	3.65089187	3.74624347
APOBR	7.602818207	6.606227368	7.416603641	6.731085985	8.320249328	7.24614591	7.134873605	6.741679407	5.722627822	5.626908142	6.369372177	6.722445906	7.103032101	6.871283947	6.282397323	6.641667336	5.738582052	5.843013153	7.339113702	5.643232265	6.000516008	7.262993344	6.87960459	7.532991922	7.835867044	7.842831786	6.053720139	5.622597003	7.264582613	5.675513415	7.447754286	8.522695955
APOC1	3.386199908	3.387654774	3.379771772	3.434884147	3.379337976	3.393993976	3.357260493	3.413651105	4.014640661	3.379993438	3.401721473	3.389600358	3.397883732	3.435377905	3.3795089	3.65036654	2.971644763	2.908506601	3.652023834	2.901452606	3.41374278	3.884138756	3.384382566	3.654619282	3.899980806	3.936748271	3.658553472	2.897365127	3.612433225	3.437686445	4.119666062	3.193601258
APOD	5.50051056	8.546124121	11.90802173	5.64957601	5.326054618	5.45586049	5.310034285	5.550924237	5.315283216	5.470654325	5.457242375	5.543816427	5.44327892	5.393700879	5.254399804	5.416045024	8.232045311	8.452370408	8.283843369	8.396183313	8.353496503	3.691349213	2.740113887	3.383074148	4.485679887	4.331585874	6.676647562	3.305002421	3.323861231	8.153917298	8.528667409	6.537971822
APOE	6.051103944	5.089712696	5.114840037	4.609302057	5.565160796	6.086447332	5.050967308	7.33545394	5.063296484	4.899152173	5.04116143	4.79529371	5.889793741	6.320218741	4.946839513	5.22013134	5.017195894	5.131103414	5.442029868	4.292463448	5.595221704	5.070421235	6.221691675	7.555080209	4.71870642	5.311774786	6.03185201	4.538172716	6.621575337	5.221287375	6.080125094	4.112227706
APOL1	7.715878741	7.422276898	8.804616556	7.262913564	7.233427713	7.577951937	6.791351089	8.28180491	7.023375367	7.273088141	7.270770885	7.594611221	7.718948178	7.866456981	7.151779676	7.754407981	7.288315392	7.421869548	8.0422172	7.879433729	7.342941783	7.588472382	7.811490185	7.478038092	7.18239434	7.270988507	7.658451819	7.808419767	7.744831437	7.926885061	7.312593939	6.691873575
APOL3	4.948530238	4.053745948	6.117843444	5.940012121	3.966825091	4.936837227	5.213787369	4.655185997	5.964731506	5.214346838	5.716739487	5.542165656	4.808467702	4.699235611	5.78425143	5.698518819	5.042979471	5.637997262	5.319211362	5.335184294	5.629339244	4.746198071	5.094793512	4.962592478	5.047576088	5.251104239	5.852759448	5.688669614	5.669912221	4.940922	5.381390353	3.674571296
APOL6	6.719230067	6.741334466	8.665820378	6.665088456	6.546315201	6.15908452	5.670462603	7.558470301	6.49530225	6.377045948	6.717840075	6.451806019	6.787750088	6.709225513	6.303485854	6.835873704	7.134791942	7.423905711	7.13903205	6.950041816	7.110478482	6.565651021	6.202855224	6.421406459	6.144231152	5.936284452	7.506756871	6.319596751	7.057893736	6.303827276	6.577565458	6.380876155
APOLD1	4.679917702	4.705956123	5.39431621	4.77544184	5.401121041	5.715607576	5.809292105	5.081509694	5.391745244	5.379539009	5.138501953	6.184219524	5.497303748	5.109039131	5.337488706	5.519536204	5.819354029	5.365982801	5.121776185	5.002377785	4.694607557	5.747755716	5.076340604	5.488592945	5.495933202	5.395407637	5.52128526	5.382143371	5.589996592	5.438122595	5.672167319	4.449126097
APOM	5.00468279	5.193384741	5.363087756	5.735828203	4.747926982	5.707630372	5.115552269	5.727120802	5.747612477	5.619030544	5.616408757	5.597230899	5.495470558	5.689792276	6.086183911	5.468110769	5.009727273	5.224259141	5.760107907	5.39416573	5.754872046	6.062746064	4.887220797	5.681076501	5.889473842	5.226105388	5.58223267	5.721129801	5.482871776	5.311843881	5.827366781	5.078755819
APOO	7.036387078	7.460519462	7.519016844	7.45348858	6.502335749	7.479536751	7.394615673	7.141452728	7.46366389	7.629242729	7.57147105	7.475972854	7.157009401	7.252765158	7.463860222	7.36385821	7.084284768	7.173103265	7.455349164	7.444565397	7.444269961	7.538825297	7.152927081	7.449078189	7.277355072	7.276682507	6.987391777	7.389406992	7.421643673	7.421537928	7.656490172	7.124456121
APP	7.622462882	7.589402873	7.731098939	6.830570738	7.343487286	6.783735052	7.358456822	7.334630808	7.520307959	7.521338058	7.452138639	7.747950541	7.169040821	7.279216638	7.451186918	7.807983786	7.892189074	6.890901154	7.719697505	7.368242825	7.096373222	7.317472862	7.528178456	7.404395901	7.289024853	7.52320893	7.401786841	7.254243626	7.202143621	7.62901357	7.627898588	7.383738888
APPL1	8.535681471	8.760447728	9.003620662	8.889936609	7.997715695	8.608136362	8.943786501	8.029978326	9.515513327	8.988588262	8.713688377	8.75501965	8.534421569	8.31239276	8.986012934	8.618558675	9.143950079	8.879753242	8.787180503	9.10599846	9.212271419	8.451081791	7.972033184	8.29456602	8.543616321	8.397106761	8.940540141	8.972703037	8.63234362	8.731731946	8.501540476	8.397366073
APRT	10.15944394	10.1993008	10.08752358	10.49263324	9.200418015	10.04323793	10.33058803	9.782715756	10.17939663	10.42009306	10.45677613	10.51491471	10.34824564	10.38081167	10.44449669	10.28579531	10.17075077	10.07136226	10.56123281	10.1903006	9.67748675	10.26711788	10.33916747	10.42446343	10.13214087	10.07675593	10.03801054	9.924344226	10.00482813	10.04386955	10.2118154	10.91296861
APTX	4.85645245	5.499854429	5.218449228	5.806540524	4.396721089	5.04699335	5.218216279	4.79788485	5.208629254	5.518800176	5.471896438	5.490121342	4.633658929	5.273843839	5.59102592	5.42730234	5.529679886	5.281698388	5.788639946	5.182731122	5.721170889	5.124823922	4.652835475	5.087090669	4.765005399	4.960341807	5.222225634	5.292207778	5.171536946	5.630137657	4.755308658	5.168057537
AQP1	8.257329706	7.534243166	7.384862732	6.56111849	7.761279942	7.339139955	6.54841625	8.270511224	6.5249661	7.425387534	5.724482279	6.09962067	7.855967797	7.632541521	6.185129511	6.743464145	7.880462495	8.049967459	7.624225745	7.507808867	7.891515845	6.414164637	6.05770304	6.669033574	6.589684396	6.554891912	8.191728556	6.710599549	7.812977081	6.178822351	7.712664154	6.328808723
AQP10	6.306058801	6.504110114	7.119570457	5.474663623	6.558295022	5.71091853	5.022409522	6.720061486	5.611571649	4.934413634	5.493811456	6.153539451	7.348066837	6.501490086	5.321481397	5.676714115	5.667146196	6.471883325	6.235393515	6.39399897	6.969662131	5.754364184	6.014456976	5.970041705	5.472400951	5.320807939	5.999307904	6.487822249	5.880536388	5.812993204	5.570450642	6.34544749
AQP11	4.024849202	3.237395104	3.127969775	3.659393135	4.175974408	3.469881031	2.54837151	2.56033592	4.244253278	3.014229233	4.196351415	2.547529592	3.991896512	3.54715663	4.084253028	4.075654105	3.135887931	3.926699964	3.695306364	3.56827881	3.906447043	3.465346227	2.582636598	3.399046731	3.90461379	3.839749558	4.35114792	3.843710595	2.605110831	3.486902567	3.838276113	3.057403249
AQP3	6.776418249	6.823823148	6.098152611	6.236176552	5.267094364	6.440558635	6.889040596	5.801799419	6.833986147	7.92820576	6.605640184	6.801981031	6.511857913	6.030106289	7.669976497	6.447909942	5.861849862	6.000254777	6.027609296	6.1289741	6.739910519	6.864268874	6.755634074	6.987553622	7.247329283	7.190761123	6.779180901	7.083214996	7.134155207	6.272587988	6.829305725	5.570509336
AQP4	2.546670612	2.540768038	2.530585696	3.740337337	2.542405062	2.55504108	2.541678686	2.532221764	2.546088755	3.243124101	2.556290412	2.517070106	2.528674518	2.820825338	2.535477262	2.540969631	2.764279113	2.719058453	2.860055723	3.39458768	2.663513961	2.468926424	2.557399249	2.842120602	2.266137127	2.414239967	2.662131739	2.71481463	2.681011159	2.662701849	2.687215418	2.655685261
AQP6	3.378132655	3.999749478	3.306660722	2.823112827	3.650765739	2.738546315	2.689929804	4.564542212	2.894655809	2.769647454	2.756931243	3.499869815	3.254539832	3.563490126	2.951466636	3.081610234	3.182986114	4.202493971	3.296995486	3.614169258	3.837104837	2.754714836	1.535636852	2.853919688	3.965837582	3.246894086	2.932149792	3.732387501	3.527821873	4.154554517	4.004650145	1.343683355
AQP7	2.749207386	3.492342964	3.430144661	2.83347272	4.206370267	2.75884897	3.282396483	3.005434295	3.061471719	3.492375065	3.681206425	3.477828068	2.743291177	3.698722759	3.446489213	2.982243168	3.36701518	3.96880263	2.883118244	3.428328251	3.441543164	2.892050833	2.563593808	3.345925846	3.686342668	3.23023172	3.758130346	3.151842998	2.874363312	2.810859039	3.192789677	3.975465618
AQP7P1	2.350811688	4.184923453	2.671699291	3.828254655	5.617552125	4.066886818	2.324072038	3.582256107	4.024221156	4.318237594	3.136988723	4.626983722	3.010377274	2.800988024	4.041071113	4.165049105	3.023232893	3.348689327	3.347151095	3.181802643	2.931039609	4.095426592	4.247256792	4.218013213	3.964365777	4.409689304	4.06107757	3.567349159	2.267802019	3.505469347	4.17033979	4.450941778
AQP8	3.260213893	3.889214549	5.543518464	3.90731206	4.887049688	3.184617904	3.469503116	4.831146044	3.095400621	3.876682732	2.953086054	5.246027591	3.968973954	3.822396265	3.277387534	3.008012596	4.460665467	4.792381928	4.705412771	3.575667482	4.568480824	3.9199149	2.987523338	3.975225713	3.076371199	2.78029854	4.442105642	3.746098957	4.25103428	4.029294833	3.674216952	3.157657106
AR	4.579088994	5.244344985	4.668791108	2.506781848	2.952492719	3.80715022	2.511160664	4.06257662	4.003133986	4.393193826	4.803368901	4.823495704	4.199996086	5.074221011	5.040294181	4.847170945	4.081256422	4.132645736	4.794421761	4.634171973	4.921630771	3.816707515	3.761891189	4.287421574	4.059158796	3.771201355	4.791178126	3.878882233	3.025181549	4.73549015	4.789834022	4.11187099
ARAF	6.555767836	6.056939661	6.446127024	6.891185574	6.003378967	6.500604969	6.589853248	6.017551828	7.116256644	6.087713809	6.724042956	6.588266599	5.760886266	6.337165741	6.83334888	6.111363607	5.809349042	5.801219233	5.974404248	6.043386108	5.797715299	6.975756214	6.906462074	6.928196819	6.962583153	6.97143007	6.714291188	6.654339941	6.319770943	6.198854468	6.210628838	6.389352038
ARAP1	6.917280077	6.538873455	5.917038674	5.961686647	6.928222278	5.95764939	6.038661549	5.755824261	5.258937532	6.073237764	5.815739464	5.776114414	6.200654387	5.885014939	6.000471984	5.845278876	5.261442159	6.319207721	6.112325958	6.070089561	5.899790872	6.202437687	6.169512832	6.042362356	6.168445958	6.228651695	6.400063345	5.935655797	6.150994239	5.849913849	5.799823676	6.155039612
ARAP2	4.729113002	3.54954923	5.047953411	4.425412534	4.452743279	5.385745414	4.440742295	4.047786378	4.243735346	4.360827021	4.685534601	4.87249727	4.535289862	4.523785923	3.854723035	4.875560672	4.803576321	4.858455044	4.866623177	4.996094903	4.615121507	4.696817775	3.441412927	4.707876518	4.535549185	3.453270215	4.683195789	4.036667437	4.698554352	5.156846349	4.34740502	4.138578376
ARCN1	7.34749003	6.579809685	7.256176978	7.216715269	7.098098682	7.046970088	7.144957756	6.5754219	7.004170551	7.221427112	6.96593046	7.150190394	7.135407133	7.299491125	7.417491514	6.891891367	6.375320312	7.315858486	7.06555407	7.181840487	6.364758931	7.349066129	7.288502381	7.23202386	7.325208063	7.267596866	7.343733916	7.093804829	6.856103564	7.211235105	7.35048704	6.658520494
ARF1	7.004671251	6.489983548	7.020499535	7.149077697	6.921083863	6.69525923	6.837326492	6.359720754	6.717912864	6.624467328	6.359440046	6.731158913	6.411624075	6.655241552	6.878876706	6.64065407	7.074102437	6.755219003	6.708277929	6.713493341	6.801876301	6.699243685	7.11282262	6.400038823	6.298338827	6.646122878	6.780439161	6.60811269	6.45004915	6.764752124	6.774182444	7.015056682
ARF4	8.917119777	9.082046651	9.069205421	9.356303711	8.834562559	9.1005428	9.564353509	8.761877841	9.398722901	9.263334017	9.320207674	9.321687632	8.892627583	9.121178863	9.395256511	9.261739041	9.285418931	8.625755201	8.954560335	8.771818286	8.851951873	9.45796937	9.509982278	9.441933347	9.29911573	9.37230873	8.925902382	9.264331783	9.507691372	9.050568479	8.878608287	9.317961673
ARF5	10.91373313	11.06056424	10.87553344	11.1204862	11.76922939	10.81466214	11.04520481	10.39804584	11.03512506	11.28657371	11.60892606	11.32418256	11.11385419	10.93157142	11.27445073	11.4181235	11.49419942	11.59499986	11.53284314	11.57972657	11.39013909	10.88722657	10.66563653	10.65363231	10.5914583	10.66172311	10.75292187	10.6765962	11.0057682	11.27425819	11.53268396	11.49807512
ARF6	7.067425788	7.000485301	7.462962902	7.935335483	6.589573704	7.237731906	7.544507229	6.707792389	7.447457487	7.189393962	7.613072309	7.391461571	7.108107823	7.160458963	7.544248689	7.282433448	7.478421872	7.314227077	7.349692713	7.087889083	6.909417516	7.673353695	7.195270755	7.106763882	7.332311249	7.219787032	7.278800699	7.241119659	7.233245635	6.893624078	7.28950961	7.701749943
ARFGAP3	7.533635846	7.343906065	7.693229364	7.913633789	8.749186275	7.587394588	7.855381899	7.008188043	7.365896917	7.356625425	7.7925001	7.568459229	7.233933515	7.101672482	7.67733929	7.723365344	7.564005489	6.281799757	7.55061557	7.581767855	8.127451945	7.567738985	7.628937661	7.529675864	7.847532733	8.011040499	7.439811523	7.524616626	7.61414052	7.734394381	7.603891104	7.621753572
ARFIP1	7.515069876	7.522611117	7.484175571	7.512891941	8.225967617	7.485016218	7.363275447	7.549749203	7.163743071	7.181693182	7.522815481	7.48497456	6.935236037	7.425978939	7.381114857	7.658103721	7.552659857	7.085370561	7.639590804	7.011037272	7.873572331	7.633081403	7.384472866	7.3015934	7.482444425	7.699572053	7.527131206	7.238714047	7.284550223	7.705861282	7.644035934	7.380497827
ARFIP2	5.942011135	6.204747177	6.130675864	6.063203939	5.937133262	5.96340879	5.978476788	6.274872942	6.25211651	6.426572866	6.093880051	5.807691471	6.345498652	6.198606	6.563076393	6.383895847	6.091049535	5.823737384	5.363730414	6.128694775	6.791114759	6.185194136	5.854702769	6.728751621	6.285995226	6.224157862	6.366295734	6.14035388	5.974535878	6.036499647	6.647765043	5.770766439
ARFRP1	7.773021723	6.510556632	6.68303063	5.957819006	6.736042509	7.469141788	5.940842548	7.281636556	6.232559219	6.44784742	6.057199311	5.981430941	7.642392307	7.666272545	5.842403975	6.893189483	6.051807894	6.424464183	6.685736541	6.353641466	6.548874521	6.992950166	7.895073171	7.109611427	6.047027465	6.76726013	6.916305726	6.791613074	6.666157002	6.644755874	6.946876889	6.163366088
ARG2	5.535970456	4.970576019	4.691580197	3.463501972	3.488225101	4.556830935	3.646692492	3.457401418	3.384400389	4.060244463	5.215623501	4.604411453	4.867577465	4.516096566	4.924504175	3.618805652	4.272556138	4.842398975	4.623126755	4.365404707	4.397635203	4.256657998	3.829420148	4.563039143	4.220046934	3.871584258	3.983316594	4.209170883	4.378859301	3.531924103	4.392169474	5.541403174
ARGLU1	7.210408752	7.588407357	6.789001771	7.664713231	7.762116535	6.912103545	7.689009688	6.513744784	7.932184278	7.507743085	7.448622709	7.352876239	7.221872983	6.63265844	7.494010248	7.433940524	7.757713763	7.971881757	6.791226396	7.108790166	7.634164105	7.369294724	7.360083969	6.764890325	7.129763217	7.228569172	7.273905864	7.508179911	7.374705268	7.540222423	7.744222056	6.608110898
ARHGAP1	8.734357077	8.414030095	8.326591163	8.724687364	8.743295056	8.503027303	8.596086037	7.864479817	8.575741658	8.434851892	8.900008518	8.876466086	8.668807555	8.326591163	8.727140269	8.697422303	9.289239335	8.477172566	9.02783079	8.544740913	8.785501007	8.320235491	7.759559237	8.515554606	8.317990934	8.33678588	8.773049614	8.638225783	8.444944331	8.450091779	8.315910807	8.632693414
ARHGAP10	4.785057078	5.816155423	5.42523339	6.398329725	4.127438652	4.847425962	5.088002653	4.703199862	5.194349954	6.060504371	6.29193563	5.57714183	5.258477096	5.415906653	6.117748152	5.496040766	5.794940802	5.014581431	5.765825272	5.406888371	6.208690826	5.265578127	4.667302679	5.123057375	5.091673689	5.755553265	5.029782104	4.702148085	4.709506338	6.132574293	6.322587958	5.752020333
ARHGAP15	6.056537632	6.270795529	5.905001468	6.449065139	7.560479068	6.603081486	6.25650674	5.629995763	6.500386893	6.26144562	6.051609803	6.370990165	6.475341945	5.680975488	6.27696553	6.079567815	7.027995313	6.551760261	6.788444628	6.361653235	5.651117152	5.978256642	5.965575738	5.994421226	6.331921101	5.923163592	5.749069139	5.508982256	6.467371188	6.464973761	6.221766995	6.968689915
ARHGAP17	6.193561362	6.187603626	6.711036454	5.70028076	5.704388937	5.856218495	6.084076633	5.777024613	6.356143525	6.085014362	6.048713842	6.479995392	6.232284339	5.82831039	6.11305933	6.279322624	6.066811558	6.213195577	6.338194392	6.443989423	6.480072246	5.604358407	6.290972226	5.818366211	5.716045386	6.078333767	6.114233479	5.73351453	5.973734878	6.072591509	6.133361235	6.537869922
ARHGAP18	5.393725162	5.764665271	6.406500639	6.215720922	5.61246737	5.220310096	5.694173586	6.121049088	5.671454038	5.36304651	6.2027505	5.964681737	5.194409402	5.771509793	5.840988653	6.042860603	6.281152046	5.910554925	6.239847145	6.093664959	5.83970906	5.511525445	5.318003217	5.763226861	5.552670755	5.274638481	5.333545475	5.453161743	5.780920068	5.732824033	6.414544542	5.922887729
ARHGAP21	4.693963922	3.833416607	3.911375727	3.571645181	2.991083221	4.605423502	3.752037515	3.962646463	3.318897268	3.533954919	4.240135571	3.947532676	3.575931958	4.44104282	3.873657196	3.103928308	3.440084736	4.308232456	3.654114501	3.879147114	4.612920771	4.046469437	3.164489127	3.585969019	3.89633482	3.848509317	3.959507613	3.601920279	3.456173326	3.642916456	3.879109272	4.62465184
ARHGAP22	5.520906452	6.319902851	5.631876551	5.938779503	4.265845881	5.671332256	6.212809163	5.119696642	6.212613623	4.977017352	5.060018971	5.824110868	5.540980527	5.342597294	5.432725598	4.996394153	5.397989809	5.877677132	5.430427282	5.755828933	5.556272924	5.346766352	5.243347461	5.448321103	5.768435617	5.177700311	5.399575515	5.47870211	5.801276555	4.742608792	5.089891464	6.44965571
ARHGAP24	5.515732291	4.541930069	4.848603309	5.37565788	6.890361734	4.99732271	5.861104516	4.859976578	4.822878517	4.536076373	5.17070332	4.953606844	4.94835336	4.624606273	4.871134159	4.730383345	5.583200452	5.722045584	5.323749047	5.447573272	5.490498004	4.746736374	4.328761156	4.790396773	4.531411744	5.022488733	4.79463755	5.692755004	5.565179295	5.162791967	4.820116436	4.532238625
ARHGAP25	9.454414566	9.391933441	9.53445947	9.821300662	10.04263364	9.342928686	9.691136184	8.994061979	9.27554855	9.21781115	9.729675886	9.634861015	9.470017917	9.160038121	9.672110704	9.672110704	9.52829614	9.867930789	9.527985636	9.554158002	9.576012015	9.255891279	9.261701871	9.195288782	9.47822056	9.585053646	8.931097072	9.404784215	9.683663928	9.256862888	9.662378667	9.742614102
ARHGAP26	7.583307861	7.415117141	7.737122961	7.503439299	8.850902386	7.51598728	7.908043912	7.523723883	6.860363084	6.987471663	7.818216255	7.77889928	7.421933327	7.412185699	7.155608219	7.513565462	7.306377247	7.610840884	7.727066887	7.340546293	7.609533126	7.711708787	7.688678514	7.698018307	6.930286593	7.857436195	7.071748211	7.22537278	7.003348723	8.098493973	7.682438315	8.000491825
ARHGAP27	10.08355304	9.440979341	10.078494	9.361844834	10.60402112	9.506252417	9.932040115	9.714482037	8.710626983	8.633577608	9.113888335	9.364218036	9.506977523	9.620323286	8.944277129	9.633491718	8.512128248	8.840545996	8.938234134	8.947848325	8.913108383	10.20470249	10.23961842	10.25211143	9.845372271	10.30572337	8.959081404	9.896092348	9.777017232	9.855359237	9.787452062	8.733876438
ARHGAP30	7.981856248	7.400691967	7.802737195	7.666260163	8.321655408	7.60257094	7.523816538	7.089321756	7.293241183	7.07960057	7.135319518	7.312139837	7.426501199	7.460886252	7.707555111	7.57336627	7.63689695	7.739356797	7.597366107	7.148312591	7.843221447	7.27643311	8.059568098	7.098490064	7.241729513	7.447150337	7.340591143	6.682956791	7.652192722	7.379607487	7.981812755	8.056379233
ARHGAP33	3.867538531	4.454296502	4.268764495	4.812762277	4.71598048	3.851312244	4.554411571	4.34204863	4.339284448	4.65747829	4.187873637	4.428614222	5.349589666	2.178243873	4.72821235	4.347940676	3.141157315	3.816988606	4.384939975	4.111979399	4.054518826	4.568947251	5.017702487	4.711029741	4.499643745	4.913141224	4.127041994	4.199247786	4.311889859	3.903969192	4.374772882	4.978339209
ARHGAP35	5.204649941	4.885468976	5.139868185	5.385440093	5.116772985	5.514793208	5.393727639	4.536563718	5.227041859	5.406935971	5.605526484	4.9330357	5.390347684	5.433476165	5.949998863	5.341450983	5.542281963	5.433699251	5.437360694	5.196723462	5.698793754	4.916712397	5.277416844	5.025316569	5.201988673	5.133405184	5.360782623	5.063385532	5.064744447	5.363801196	5.73988763	5.135777126
ARHGAP4	9.326517608	8.638752267	8.525855008	8.618354289	8.809456481	9.062225107	8.361764678	9.546569528	8.459405427	8.621586358	8.65349218	8.62888502	9.39786851	9.786572565	8.692795064	9.257453424	9.68833409	8.47353217	10.05698986	8.116289939	8.997037951	7.92265284	10.06121683	8.307185913	7.774511033	9.247168462	9.102850298	9.027159184	8.38737468	8.516217633	8.874252701	9.197339244
ARHGAP42	4.40635589	4.395759221	4.554348583	4.348290447	4.578116413	4.251902345	3.935352143	4.483166723	4.640170741	5.696684289	4.882975229	3.93832184	3.629293582	4.283726765	4.695779405	4.029333596	3.940218484	4.227519915	4.430018353	5.419018313	4.348477537	4.481926317	3.957707358	4.419235112	4.355284259	4.710940064	4.573385521	3.983824714	3.899944775	4.466154201	4.440030342	5.255649349
ARHGAP45	10.29539221	9.84799112	9.964103475	9.976924941	10.52119196	9.530350295	10.13078107	9.06547324	9.891308354	9.668973056	9.712212121	9.976924941	9.891308354	10.05678267	10.09679518	9.827353761	10.12571074	9.722107235	9.866419155	9.812400486	10.53616243	9.694219661	9.418142496	9.594613395	10.00799248	9.967279032	9.453464263	9.418781976	9.434348466	9.73515787	10.34930793	10.36818898
ARHGAP5	5.333690705	6.383115033	5.529228791	6.225514267	4.439968841	5.814697823	6.403114451	5.394010525	6.647008228	6.53839055	6.343734033	6.067819603	5.279854357	5.079401042	6.55865467	5.989350404	5.330094022	5.643899876	5.828463802	5.414613728	4.706381916	6.410116132	5.863868253	6.391409862	6.727573124	6.393026035	5.855786014	5.951546665	5.872304101	5.733663351	5.986075302	5.923802655
ARHGAP5-AS1	3.721973303	4.565142868	2.753739966	4.201864158	3.800155742	4.69381268	4.332593915	2.747502243	4.930723074	4.64534724	4.29900279	4.908866577	4.467331915	3.968580369	4.971302881	4.682365147	4.615723503	4.259464993	4.550101776	4.473981606	4.49930815	4.052941534	3.216066756	4.268196599	4.515798643	3.925916948	3.630019356	4.910923326	4.549007295	4.071297669	4.620671919	3.712528594
ARHGAP8	2.452522435	2.449078588	2.439216332	2.47707875	2.853125588	2.443010769	2.446635578	2.461357533	2.445630632	2.455741292	2.466611888	2.452318607	2.460667411	2.509404606	2.452907857	4.029550864	2.942653742	2.557424458	2.629241824	2.069606558	2.732447018	2.583899618	4.054125657	2.151113222	1.719006552	2.539393517	2.521053956	2.596060075	2.669697805	2.54597134	2.531323645	2.611038013
ARHGAP9	10.47320445	10.13480228	9.597984002	10.17453541	10.77525999	9.935466327	10.07688255	9.87223636	9.397684031	9.320682038	9.985729533	10.09618225	10.08777573	9.766150876	9.564292695	10.09398041	9.410296063	9.576785349	9.8978305	9.663162011	10.13070521	10.17304554	10.03860888	9.76771998	10.3829416	10.34269723	9.39238901	9.421427792	10.34786515	9.742262288	10.29204188	10.26892584
ARHGDIA	9.349707578	8.564211162	9.173334982	8.992492157	9.064335542	9.283080555	8.747100702	8.631593455	8.786054096	9.093787275	8.786285115	8.946064057	9.101318593	9.433699962	9.355186843	8.989378454	9.134706055	9.016254497	9.280764459	9.068549798	8.777271168	9.028898235	9.065659607	9.096787252	8.911292752	8.843088995	9.027047336	8.861978879	8.9550185	8.839467205	8.89431071	9.52141536
ARHGDIG	3.263265942	2.227060006	2.20499948	2.292212723	2.614420251	3.534797643	3.019985067	2.748798074	3.193351572	2.165092561	3.100061475	2.182628944	2.198034085	2.31930008	2.789707642	2.219494308	2.607668492	2.924000191	2.992362216	2.645770611	2.808617644	1.807779694	2.854298086	2.373928507	2.816467643	2.58467479	2.536755393	2.436307237	2.46821864	2.557983086	2.941825242	2.833351738
ARHGEF1	7.914746683	8.245440774	7.371250743	7.305482429	8.365936314	8.159272463	8.073907533	6.626141408	8.080923542	8.017559564	7.636389266	8.330994705	8.46838308	6.423556624	8.022235272	7.929849605	8.840583453	9.277731722	9.311001533	9.533757377	9.309875307	6.26578615	6.385429857	6.184787263	6.354894253	6.572519295	7.745355865	7.781482413	7.80512823	7.781787493	7.990824184	7.734888181
ARHGEF10	5.015595908	5.43773087	4.722140418	4.633153503	5.078266827	4.832858046	6.505070547	5.422547304	5.169710563	6.589101113	5.043164802	4.522091922	5.306446718	4.72578928	4.585099727	6.545768311	5.26578064	5.382639422	5.384400692	5.443590924	5.767091799	5.020285672	4.583586835	5.416656201	5.175998972	5.234628683	5.638078703	5.33879757	5.109190326	5.043464848	4.537464674	5.948659093
ARHGEF10L	7.414513797	7.355792774	7.728908292	7.282022631	6.100265109	7.129457482	7.608590842	7.001504923	7.283811691	6.773083375	7.109251639	7.37180518	6.688253008	7.253244221	7.140534131	6.991968639	7.535076266	7.373802714	6.769868261	7.113280181	7.10976214	6.975767695	7.608064853	6.984845354	6.910075646	6.849679615	7.037864012	6.98431429	7.744461656	6.961280806	7.250473778	6.742652397
ARHGEF11	5.823531834	5.271470126	5.013105355	4.779498823	5.839534852	5.063657992	5.293437498	5.238728047	4.375399792	4.520179267	4.265759039	5.26482066	4.895630458	5.242362461	4.932231822	4.752713643	6.105620867	5.337246963	5.420496843	4.817237564	5.187851128	4.57059827	4.466341785	4.546262977	4.699866746	5.119210034	5.188825598	4.707025331	4.992951112	5.114108753	5.116654281	5.059608917
ARHGEF12	3.672028805	3.982319552	5.253593256	4.956228456	3.567756547	4.528420322	3.61615543	4.658958718	3.607299788	3.616812805	3.932927555	3.618026537	3.597367766	5.560163761	3.908755673	3.625630653	3.760344126	4.480764653	4.52565566	3.951649922	4.242935311	3.863598228	4.125502807	3.915351177	4.064348134	4.273156507	4.190782991	4.2492852	4.280067125	4.280581253	4.084993406	3.698749417
ARHGEF17	3.264017723	3.453286486	4.986118999	5.071880608	3.207180863	5.457348823	3.640552002	2.90770977	3.236896567	2.946273873	3.981342888	3.42116275	2.254738451	4.995442199	4.273688744	3.892071818	4.159304647	4.413106017	4.584213632	3.82506766	3.814980699	3.94598404	3.549958497	3.538143262	3.332592933	2.944679004	4.239300755	3.821400207	3.625638188	3.60532529	4.481851627	3.085245349
ARHGEF18	6.581212702	6.4934496	4.876279292	5.341775057	6.259530042	5.588151973	6.186432256	5.606284844	6.339358629	6.321265815	5.55811119	6.198352109	6.566728484	5.507904613	5.623983676	6.10169681	6.255800495	6.292912593	6.913320649	5.749502751	6.898135423	5.753571414	7.034608667	4.937095132	4.568694428	4.955618138	6.148376083	5.325763895	5.876821325	5.722944606	6.270640849	6.265520102
ARHGEF19	3.683683189	4.005779919	4.236841986	4.63840008	5.949384186	3.689398112	3.866555762	4.605783458	4.174904788	4.856462259	4.279088629	3.714769725	3.897084617	3.668616673	3.672421247	4.574582034	3.741935337	4.064823403	4.051040136	4.098821504	4.783702259	4.307224181	4.318322153	4.324405146	4.404239888	4.311829558	4.081081739	3.854952741	3.953838358	3.543624388	4.858049925	5.091461538
ARHGEF2	5.299164848	4.376435795	4.371463281	4.176573942	5.58059719	4.548671675	4.703324793	4.952418651	4.221157754	4.345775197	4.380723631	4.520007875	5.192472721	4.947991177	4.401421423	4.175365284	4.614498306	4.105551989	4.577736736	4.528498956	5.053881066	5.186135228	3.780743566	4.980743229	4.84736571	4.667039181	4.90093892	4.311037952	4.388181471	4.881971126	4.53812182	4.843215773
ARHGEF25	5.169144289	2.970396586	2.884966239	3.414474421	3.120474659	3.059098802	3.411632928	2.932800411	3.505157385	2.922164852	3.519316584	3.268803719	2.892118437	3.026459372	3.299911052	3.526273021	2.783499064	2.456938076	2.670487749	3.2070344	3.261234296	3.81293203	3.914594914	3.727562034	3.45048298	3.914862563	3.441612597	3.811766734	3.311465104	3.590660882	3.30093998	2.492504638
ARHGEF26	4.728769808	5.171620334	5.339389167	4.362613145	4.646505233	5.119199789	4.805104712	5.005511366	5.256510669	5.310657878	6.389413385	5.262595832	5.686385562	4.593977689	5.040366455	4.603445949	5.115468947	5.446459781	5.554460306	5.451139758	5.475263874	4.643945396	4.693155035	4.889495947	5.052264907	4.80823376	4.829899494	4.597764886	4.4049296	5.445677534	5.869132231	5.38168027
ARHGEF26-AS1	2.935509816	2.949982426	2.930708905	2.954268981	2.946183554	2.930830672	2.929341678	2.950157464	2.937059907	2.948459041	2.944812453	2.94249658	2.9337265	2.906250042	3.051097265	3.944229781	2.951445606	3.147239362	3.224907577	3.475841669	3.366569395	2.663813445	3.103546029	2.778034699	2.733556637	2.905100315	3.148568955	2.948455696	2.928302302	2.987938183	3.007497854	3.036609502
ARHGEF28	5.395515268	4.611314786	5.083814052	6.001088096	4.598580209	4.613511485	4.559339479	4.761193771	4.690288317	4.621048426	5.881546956	4.625209444	5.750419902	6.215644415	5.811764076	5.421737104	5.410571071	5.496323575	5.446550261	5.550194875	5.856334492	4.799267431	4.790536797	4.890611964	4.88287394	4.806526677	4.962505421	5.462251558	5.500525557	5.450301457	5.728439908	4.071355539
ARHGEF3	7.823987914	7.726560443	8.42034449	8.461222628	7.237146238	7.70116071	7.815574501	7.310225442	8.149525281	8.068755404	8.661236027	8.20174014	7.819686372	7.900002644	8.311948646	8.106990906	7.925710918	8.264323199	8.029376729	7.920207149	8.138226805	7.92128064	8.310391399	8.229650247	7.34410755	7.647025597	8.046488233	8.316474908	8.361503415	8.099035988	7.887292713	7.136344557
ARHGEF34P	3.308791928	4.549227215	3.29501985	3.764515335	3.829621463	4.185234368	3.249401647	5.603552907	3.442684568	4.326885349	4.289035559	3.435947147	4.597129262	4.49317785	3.975986441	3.971102837	4.458195068	4.597271411	4.110726559	4.247807302	3.846408671	3.627978388	4.000423387	3.639375287	3.832932855	3.940561093	4.035942937	3.421025125	3.638932059	4.648372475	4.514287401	3.995316601
ARHGEF35	5.822616348	5.258609073	5.042977625	4.590219008	6.29677661	5.695336638	5.839231673	4.268498522	6.219340503	5.51757539	5.28874313	5.146413123	4.400626672	5.236815262	5.827026931	5.158437939	6.467818783	5.673050327	5.891540816	5.590989064	5.488615767	5.038620544	4.584698251	4.887127777	5.185548962	4.788115201	5.32292952	5.16796106	4.919075107	5.828424506	5.935721906	4.998210123
ARHGEF37	3.720450825	3.081772314	4.915724188	3.718259272	4.061344349	4.380126589	4.003435242	5.392198755	3.605106103	3.242457682	2.474260041	2.66036831	2.484766269	5.146285314	4.256301106	2.456360886	6.516408451	3.079278015	4.921933765	3.6429418	4.213766022	2.869058194	3.129680038	3.188030307	2.974146392	2.726664998	3.561910475	3.525187219	3.739850416	5.220580207	3.922990699	2.450902788
ARHGEF38	2.991488464	2.857565783	2.739823035	3.000076532	2.71801911	3.162093676	2.741149772	2.926835311	2.705196483	2.877487038	2.781725673	3.063333478	2.842640094	2.915621063	2.744174119	2.753352084	2.555559366	2.974834304	3.202243843	3.021095019	3.169738873	2.956885749	2.708674214	2.954587401	2.800276196	2.452470746	2.703329771	2.673710966	2.675051232	2.716161528	3.525022526	2.834729072
ARHGEF4	2.379790781	2.345516746	2.304573586	2.402721145	2.310317909	2.281421618	2.281475283	2.358366263	2.25670737	4.615819959	2.3568772	2.311610945	2.334776501	3.272070366	2.411465547	2.334922793	1.400822722	2.269425981	3.016690163	3.311597147	2.681133456	2.703901175	2.828931871	2.658397344	2.287541365	2.280081495	2.628022599	3.205385954	2.714936286	2.177400331	2.33384485	2.145709426
ARHGEF7	6.360594301	6.436288205	6.091361616	6.313451962	6.969820152	5.953612479	6.360881315	5.854526957	6.686141406	6.483759073	6.454158009	6.316189312	6.252615628	5.836944118	6.666817392	6.312037358	6.260188679	6.724463314	6.627291963	6.754785865	6.371778468	6.071974753	6.53229207	6.138722727	5.911222527	5.997386656	5.95093381	6.045393012	6.25278957	6.658147715	6.499043333	6.554496552
ARHGEF7-AS1	4.135097853	4.207595351	4.13601459	4.247305752	4.175567846	4.160604825	4.088043988	4.226729065	4.12441723	4.181773959	4.154784263	4.251685048	4.152063222	6.889585149	4.176268713	4.142885341	5.061351309	5.46019747	4.787063873	4.520621121	4.86235405	3.928457386	3.510779376	3.657577407	3.862049639	4.060888268	4.331441146	4.860999069	4.067847228	3.560405493	3.590515448	5.580566646
ARHGEF9	4.687707069	4.520156745	4.316342507	4.861356353	3.978506528	4.208091864	4.417349825	2.331151462	5.215270615	5.322958938	5.745077138	4.851402405	4.690627777	4.573624408	5.502245992	5.143179462	3.146130087	3.370058446	3.382158685	3.62750278	3.766185081	5.827441414	5.340543675	5.66810943	5.931334998	6.288522055	4.5953751	4.575307672	4.819683168	4.887645312	3.953918755	5.004838156
ARID1A	7.41084618	6.760327764	7.12469255	6.999086423	7.709678662	7.178447582	7.03290809	6.812596777	6.983590356	7.143260428	6.877506509	7.145406485	7.40973883	7.380837527	7.171489933	6.949053811	7.363186926	6.957944064	7.194176302	7.297705725	6.998229733	7.08178019	7.599380138	7.156487959	6.787280596	6.851357887	7.215270106	7.089171743	6.71980852	7.272183502	7.07692309	7.308205589
ARID1B	7.023300813	6.514253015	6.46016472	6.648978026	6.441416984	6.515833771	6.781819369	6.300685919	6.936443681	6.786609381	6.60005595	6.60009884	6.566386769	6.705917275	6.792976028	6.668971266	7.025652471	6.738358439	6.733282314	6.71831459	6.655221874	6.602576886	6.278844393	6.653394519	6.553496628	6.564626285	6.797947998	6.789143122	6.749566278	6.56065297	6.375054945	6.605097087
ARID4A	6.42371976	6.123945881	6.235598987	6.30595082	7.131989429	6.477147534	6.353031282	6.122879896	6.140103152	6.093939337	6.418983637	6.510337154	6.49518651	6.354017454	6.15666839	5.798327352	6.520562649	6.733385537	6.35461652	6.593217646	6.693134193	6.27608128	5.505203282	6.017853288	6.381328642	6.114258167	6.264135565	6.173202366	6.472757154	6.191992269	6.479185723	6.365965607
ARID5A	7.326275064	6.553982655	6.747692011	6.304385393	8.388168172	7.533049902	6.419386849	7.19022854	6.22148615	6.899798371	6.670385143	6.879931385	7.171467776	7.162376151	6.538933969	6.853462112	7.910152651	6.907971839	7.552444406	6.006784129	6.606727786	6.394525556	7.68982693	6.537547582	6.630234686	6.901409732	6.96223297	7.190243392	7.111304045	7.097756775	5.961312798	7.192411792
ARID5B	5.33618365	4.41801754	4.564184421	4.649103445	4.400298949	5.514237953	5.081120324	4.08586073	5.505875538	5.92333274	5.161323908	5.589970828	4.831052538	4.319358806	5.702832704	5.092879635	4.828624397	4.429903964	4.83508888	4.826432342	4.504452493	5.317749851	4.744208319	5.336423861	5.691418852	5.588703413	5.301139635	5.46285624	5.602223591	3.686326973	4.583958953	5.318501372
ARIH2OS	4.051438638	5.247877767	4.659559456	5.412407956	4.193370133	4.800284297	4.388839881	3.800745522	5.445356359	4.598978639	4.884799316	4.626187369	3.915888868	3.202950106	5.259163169	4.473141423	5.376051383	4.714190573	4.367518477	4.140333218	2.976344183	4.937455723	3.865200902	5.296074594	5.16459838	4.697525718	3.966406682	4.648724438	4.455296242	4.58268569	5.246510701	4.482595199
ARL1	7.852600769	8.128862308	7.956944065	8.108966703	7.040721474	7.770918534	8.089911534	7.345802634	8.429028478	8.461689694	8.297619544	8.19520707	7.929570097	7.74893499	8.568134088	8.229067054	7.878716229	7.418597688	8.344793929	7.134422019	7.588861477	8.312250017	8.152311986	8.289554763	8.379962442	8.461929116	7.721765313	8.219445771	8.109394106	8.111232783	8.277809487	7.641246298
ARL11	6.246314466	6.296505513	6.099890346	5.721906071	7.726585588	5.923334057	6.305824122	5.823058284	5.326939173	5.323339473	5.533590051	6.048631269	5.930566819	5.27516013	5.493943391	6.047883307	6.139536908	6.097207712	6.026288507	6.057308134	6.686123808	5.827445226	5.310088388	5.865307079	5.67000089	5.696049188	6.043657132	6.212876531	6.52221126	5.604866289	6.121481237	4.994058734
ARL13A	3.163150699	3.12975181	3.086508261	3.899539134	3.09601308	3.079226793	3.738343795	3.772310354	3.048815614	3.127462129	3.136550336	4.649845415	3.107513498	3.26489931	3.889218453	3.099413554	3.235974188	3.71647988	3.89541896	3.791258905	3.829589345	3.216769182	2.802325808	3.527482773	3.100918155	2.96056543	2.951426677	3.090812216	2.946548042	2.963080434	4.438943662	4.017900597
ARL13B	3.188677196	4.019108796	4.534231516	4.723157895	3.382390055	3.824389834	4.274943764	2.738517356	4.839645046	4.458854586	4.356751647	4.384804844	2.648551629	3.648258076	4.646040352	4.268273882	3.864934995	3.916143198	4.183225746	3.485279281	4.572140254	3.716620501	3.660065348	4.087636893	4.025132588	4.492900926	4.204132629	3.514370656	3.790418118	3.887530623	4.383218883	4.288521532
ARL16	6.632738558	7.216864949	6.981380401	7.506308138	6.497445204	6.80858445	7.353184382	6.320990701	7.387876116	7.011517868	6.733489529	7.044462432	6.466768034	6.380776232	7.476853615	7.177446813	6.624882294	7.745027716	6.27212866	6.710726603	8.812641543	6.613790849	5.835151756	6.725485177	6.998606164	6.877116679	6.862059433	7.146609655	7.202022738	6.54770657	7.135474048	6.725398548
ARL2	7.991891622	7.828926661	8.224366891	8.469044084	6.710638658	7.907158322	8.016812205	7.744635361	8.384578267	8.137052773	8.092176622	8.059780827	7.862740736	8.358431651	8.416295704	7.881841055	7.577300416	7.581150264	7.815114437	7.2275629	7.502052289	8.486595219	8.468721993	8.418971371	8.508464149	8.483952762	8.056991307	7.848831899	7.922269059	8.319029435	8.414620905	7.583240224
ARL2BP	7.113675499	7.928393108	7.618522939	8.443753968	6.881908402	7.900875979	8.144527668	7.27808241	8.680511787	8.271142728	8.182026099	8.017500145	7.620305334	8.01563323	8.306881502	7.971194123	7.173000586	7.420366411	7.011990989	7.444664298	6.752376604	8.63304974	8.285394886	8.591573723	8.739370069	8.772287228	7.941952538	8.586417879	8.380134752	8.004693673	7.764906004	6.703891372
ARL3	5.929242467	5.825410507	4.847883229	6.693976927	6.547519549	5.291642433	6.007932844	5.857227992	6.476393524	6.419096785	6.545141168	5.755501131	5.851925763	5.759629643	6.461594942	6.226555294	6.244802486	5.642382547	5.714629795	5.419946104	5.014261489	6.548653321	5.978827926	6.390304602	6.68069097	6.637451348	5.919393571	6.107575642	6.042568602	6.379050224	6.546944569	5.273234752
ARL4A	5.009852592	4.739616661	4.398454809	4.6590782	6.253628494	4.668953416	4.860064949	5.077604348	4.836573709	4.778767957	4.764752732	4.832692047	5.089983724	5.37217545	4.432873091	4.796068975	4.676475586	5.107789661	4.922658444	4.233305758	5.138941788	4.804341453	4.898578693	5.106548876	4.974985618	5.202694005	5.057017177	4.675680814	4.889660213	4.625998675	5.791540484	4.280940056
ARL4C	8.69943639	8.962211748	9.428185142	9.560223012	8.384873296	8.931798956	8.912210979	8.2709344	9.394734232	9.383405421	9.818760838	8.94607018	9.249225719	9.281268569	9.600304623	9.599254768	9.441800619	9.157841663	8.945512395	8.799026764	8.992283813	9.431344238	8.916717899	9.212701924	9.320302629	9.103974363	9.157414995	8.52799775	8.783072813	8.790053715	9.597279949	9.769534008
ARL5A	6.14339565	6.633338035	6.135947525	7.065988881	5.731535953	6.684958417	6.479711292	6.179768417	6.847614955	6.92504457	6.990837244	6.791658208	6.310642915	6.633338035	7.070055629	6.807150058	6.949162642	6.853532643	6.527016817	6.690583	5.40965882	6.752248145	6.039633486	6.757500812	6.963616625	6.800734963	6.657525959	6.655880796	6.552749463	6.583045128	6.28762466	6.823679081
ARL5B	4.416086541	4.890048918	5.674143022	4.738552617	5.092015904	3.127307472	4.287404066	4.500851187	3.914585998	5.013842867	5.468402103	3.747114646	3.399196671	4.803006812	4.893538857	4.42053344	4.441317301	3.551652319	3.397402191	4.04349941	2.491478393	5.534749521	4.924525485	5.504772522	5.696848234	5.621364811	4.032229152	4.528431828	4.60761451	4.278490997	4.72814496	5.014215238
ARL6IP4	8.019891148	7.842124661	8.035351351	7.955387977	7.181281549	8.136537523	7.852418751	7.347562386	8.248617432	7.961350877	7.89590942	7.908209523	7.532188177	7.924995304	8.382668169	7.992766233	8.169996607	7.542982083	7.678570022	7.767907762	7.712944766	7.957067742	8.600808859	7.71052037	7.692490257	8.003882306	8.044865063	7.843188287	7.889771616	8.013371405	8.128749222	7.470494631
ARL6IP5	8.940120185	9.255712996	9.059248277	9.500487074	8.487709087	8.95357908	9.258778878	8.729135138	9.342299293	9.12311839	9.527879601	9.253623775	8.927266942	9.078058299	9.36930513	9.018552625	9.465270447	9.292943501	9.32376946	9.126849831	8.728465776	9.12639851	8.556623784	9.318472696	9.111397155	8.885425189	9.054609825	9.332348497	9.319380976	9.026010422	9.096290488	8.883016073
ARL6IP6	7.436798485	7.82924265	7.64958782	8.042249328	8.224185266	7.694402044	7.938277005	7.780056586	7.840116309	7.808286896	8.190951011	8.07471388	7.573387579	7.807410116	7.926427462	7.688336413	7.556905793	7.754704818	7.82588614	8.149247357	7.532175872	8.026326758	7.871110334	8.065358151	7.733315942	7.935285408	7.412296993	7.963418345	7.729670048	7.69276731	7.846604876	8.234149605
ARL8A	8.375552908	8.107763342	8.254686874	8.489032593	9.319584135	8.286312393	8.585466776	7.591380657	8.002089593	7.737739516	8.384353231	8.339404041	7.911204776	8.332966619	8.289887044	8.089123485	7.594652399	7.71259401	8.111018797	7.753058349	7.628889174	8.570759331	8.706988558	8.509230182	8.895738795	8.815266512	8.117376667	8.635450525	8.051467006	8.01279943	8.052148674	8.561804925
ARL8B	6.679703582	6.734417491	7.265769331	6.870887261	6.758392064	6.808278847	7.137958617	6.581990436	6.729517266	6.479828979	6.712158194	6.953216267	6.427177959	6.694189108	6.926904234	6.678300982	6.82384377	7.112077033	6.71412136	6.744240906	6.471876602	6.769946325	6.332014134	6.982833745	6.775790667	6.960850232	6.719832903	6.74451572	6.59432362	6.665895875	6.699482913	7.233323289
ARL9	3.616945761	4.022906138	2.674719602	5.245257379	4.087670973	4.250498865	4.670767853	4.025065072	5.850411535	3.609407961	4.693322731	3.257026842	3.220260859	3.84355076	4.681549294	4.717223335	4.129900522	4.176857426	4.197321875	4.390138333	4.093943786	4.380563832	3.761173823	4.019969657	4.351677475	4.097687734	3.606413152	4.815621624	4.776668089	4.666225139	3.560250845	3.56667988
ARMC1	5.816109502	6.484773521	6.338727228	6.417259746	5.144386185	6.127817729	6.556492177	5.582244094	6.864333949	6.797121771	6.430094489	6.760562981	6.217424306	5.774878456	6.73220556	6.612210394	5.911904068	6.380474478	5.90759322	5.808832107	5.917579091	6.403740238	5.698985956	6.16702262	7.423946866	7.181926364	5.158326445	6.136763604	6.374113751	6.974466364	6.973807962	5.888180996
ARMC10	6.562985377	6.81764967	6.637354745	6.97786858	5.690461378	6.682742096	6.904350258	6.520197574	7.042806263	6.93664147	6.912709584	7.002762254	6.522919158	6.521007867	6.893824629	6.646342082	6.232560937	6.598104028	6.423021397	6.57533302	6.33092161	7.124987002	6.582861488	7.012443843	7.008674849	7.057361176	6.662417763	6.583902474	6.566541411	6.534606441	6.606404372	7.234249303
ARMC2-AS1	2.316554957	2.699344663	3.49053049	2.376258997	3.922362353	2.290682645	2.276225481	2.355899371	2.302049267	2.279121146	2.638087488	2.292217409	2.612158741	2.279150068	3.005919657	2.336708046	3.376764284	3.116515589	2.650917795	2.672468045	3.138222674	2.103122424	2.416575709	2.004503745	1.936869928	2.632862622	2.513526134	2.453018503	2.467533795	2.627487281	2.728055176	2.755936829
ARMC5	7.007404972	6.646871816	6.491088218	6.364689212	6.730786699	6.551945522	6.74880801	6.577379037	6.783072135	6.821622245	7.004260663	6.773515495	6.817953956	6.973731959	6.978317294	6.714405606	6.469670153	6.47599917	6.248751826	6.914665039	6.366688848	6.992712863	6.887418829	7.318484913	6.874595387	6.942977969	6.577767673	6.612794361	7.308127471	6.574567427	6.605403575	6.579919405
ARMC6	6.633003618	5.997788275	6.563390919	6.045567716	6.355638259	6.46028799	6.041987698	6.509193495	5.941307555	6.293325857	6.016744739	6.09523554	6.666595312	6.87290894	6.109027461	6.371676256	6.278169768	6.404500024	6.522374891	6.563407782	6.050646223	6.463777679	5.601442181	6.653797321	6.293290785	6.193041678	6.540280429	6.467550801	6.264858587	6.340304825	5.733820038	6.391718354
ARMC7	6.592892	5.848719999	6.258116919	6.156139865	6.884647491	5.981729567	6.15146393	6.28892889	5.803856416	6.343050582	6.383848724	6.211361514	6.131904038	6.241757627	6.130828884	6.02729868	6.120739399	6.610989129	6.495950395	6.458970077	6.286620321	6.061143655	6.019275095	6.447629386	5.902197826	5.691074657	5.779317512	6.258144891	6.394507064	6.542253733	5.739827402	6.408119688
ARMC9	2.60509144	2.557309771	2.612250305	2.575658627	2.549828985	2.598267992	2.598100969	2.558608504	2.661734044	3.510262139	2.976758397	2.60847024	2.585433777	2.516778453	3.98881751	2.961798004	2.027842292	2.100727736	2.596558725	2.028998295	2.598662027	3.188028878	3.092357594	2.967517457	3.634678062	3.604724654	2.952578824	2.712739461	3.077504841	3.006662409	2.404740088	2.631418962
ARMCX1	5.443176631	6.336706428	6.540504225	5.576742568	3.237615642	6.022974241	6.141387389	7.59196253	6.056086223	6.444417773	6.256705595	5.94314285	4.333547857	6.27063065	6.767081281	6.274815721	5.928469596	4.840319984	4.843102485	4.701272533	4.974725357	7.01228485	6.330750506	6.761649815	7.030931619	7.019302935	5.705853912	6.527092309	6.313438361	5.802340359	6.206676289	5.243138786
ARMCX3	5.85688167	5.516493612	5.711042974	6.151827211	5.767769931	5.3306789	6.063295412	4.941918574	6.099074783	5.96159159	5.919545106	5.751715192	5.500702859	5.759109098	5.761037109	5.483904781	4.815984315	5.906128339	5.987383685	5.679955213	5.380249611	6.014838538	5.573934332	6.024821833	5.963494254	5.853393533	6.003136857	5.651951191	5.6686623	6.171041191	5.636278961	5.277845198
ARMCX4	4.144692167	4.300853947	4.070439671	3.007989146	5.281238039	4.911733282	3.769308929	4.409579273	3.231506629	3.059783896	3.744232228	4.137046694	3.634232916	3.940979435	3.321378697	3.223467393	3.396708146	4.109487281	3.533093399	2.78746598	3.625342944	4.189195955	4.20800244	4.469226679	4.191362659	4.472171631	4.178294827	3.605905688	4.331196131	4.340007005	4.223557777	2.733143956
ARMCX5	6.544217268	7.371149917	7.290018628	7.288700099	6.307705263	6.907356068	7.192366427	6.559573896	7.790557012	7.091809471	7.594308938	7.269178868	6.8767049	6.909852544	7.603296014	7.264891634	6.493535932	6.796271374	7.638513853	6.814165236	7.337562187	6.993083079	7.712717889	6.99062596	7.120097589	7.217469758	6.749970029	7.275019429	7.248373076	6.824075701	7.587881429	7.058090082
ARMCX6	7.588616043	7.69724351	7.838984457	8.077793066	6.729862711	7.579214945	7.521083167	7.306049768	8.226807828	7.95318478	7.944728304	7.772012252	7.430016748	7.845618386	8.395882862	7.683591094	7.625272098	7.699165242	7.105973723	6.530497372	6.949867776	8.198277466	8.185086815	8.148260647	8.167754617	8.412355901	7.633876869	8.024899573	7.915237782	8.078834766	8.186356917	6.621591678
ARMH4	3.62101555	4.512821907	3.61092653	3.652995519	3.614764602	3.605032698	3.585320681	4.516384341	3.587707681	3.643529792	3.604130776	3.66501422	3.664750434	3.677127015	3.613194965	3.594717539	3.663330541	4.123190123	4.161353125	4.111383856	4.41698109	3.576298659	3.54658363	3.527835911	3.309739319	3.135129744	3.625254936	3.901145698	3.596839289	3.902041098	4.47919082	3.020692325
ARMS2	4.495073845	4.076140107	3.484549474	3.141142179	3.028054114	3.04559326	3.015207652	3.030695309	3.404321412	3.017864933	3.02489059	3.853743876	3.024493725	3.84288427	3.023472252	3.739884581	3.121663855	3.63960424	3.571620869	3.421506159	4.085358876	3.257884093	2.83839733	3.109364294	3.506188236	3.511082049	3.323149821	3.658243734	3.597169687	3.243618764	3.58917835	3.042469062
ARNTL	6.281583033	6.481675187	5.693689525	6.462055317	7.332837876	6.062402183	6.460200492	5.991914891	5.762724835	5.897611863	6.376564661	5.863128657	6.312042714	5.912538579	6.273162975	6.189826868	5.871826462	6.220761934	6.206210829	6.073053561	5.432031674	5.815033531	6.854952336	6.217112844	6.408898345	6.875675583	6.274254341	5.753934569	5.663236886	6.55639879	6.470791399	6.511417319
ARPC1A	8.260513401	7.811005695	8.058308729	8.189068928	8.236123109	7.911099975	8.198214511	8.003562474	7.850166153	7.766385049	7.851613658	8.111943087	7.760229328	7.954570635	7.957201206	7.906564095	7.977497725	8.007281455	7.953695744	8.041600972	7.43521407	8.214470204	8.213281427	8.033228807	7.900842303	8.079576836	7.780355502	7.922543964	8.133996052	7.792514609	8.221991725	8.005171898
ARPC1B	9.455711187	8.818651887	9.196827779	9.235108995	9.657088765	9.194218358	8.906404579	8.727026434	8.634785091	8.61871892	8.542603961	8.920294401	8.939979907	9.257418184	9.035793877	8.933567093	9.227218855	9.190562417	9.020231101	9.320518005	8.819534676	9.074959537	8.921781323	8.80816374	8.810143574	8.789313793	9.186809267	8.839338044	8.892035213	8.641513651	8.758349283	9.560307669
ARPC2	10.4640413	10.571637	10.70999913	11.04393209	11.18927966	10.68273503	10.62601185	10.35059143	10.35757321	10.32055432	10.69248139	10.69029599	10.42346117	10.52196409	10.68544474	10.78925793	10.71889951	10.82874725	11.03521071	11.04606502	10.6007836	10.52038911	10.67275392	10.66814771	10.0853396	10.06638252	10.5923383	10.69555757	10.64320095	10.17201904	10.42296768	11.18433727
ARPC3	10.44434555	11.14544355	11.36865756	11.6567855	10.5760052	11.13234033	11.28606596	10.92754156	11.07752455	10.90137402	11.20631997	11.61909792	10.68782735	10.52215447	11.14544355	11.06526906	11.77108598	11.40733438	11.452339	11.39597119	11.43342602	10.74216768	10.57648275	10.58401502	10.44985195	10.44361788	10.84702922	11.41739194	11.47717444	10.36520547	10.82987096	11.23652368
ARPC4	7.772398846	7.402826753	7.555592781	7.625003937	8.265472549	7.579556009	7.412567594	7.707166273	7.165928269	7.391946249	7.540664464	7.455513091	7.626203893	7.80817491	7.354131851	7.516714916	7.158008071	7.249648313	7.488050954	7.443991262	7.497115482	7.923279119	7.934853504	7.742739576	7.705048404	7.652517948	7.637782755	7.321693317	7.375851381	7.566163984	7.572664051	8.012702481
ARPC5	9.502125808	9.426180268	9.620444919	9.720485637	10.08160833	9.454138226	9.671094352	9.150728396	9.300966056	9.303464664	9.615511417	9.771107289	9.431420175	9.176162243	9.521690609	9.671094352	9.745544295	9.270088384	9.793026179	9.11517686	9.197760339	9.924147505	9.200505767	9.328687764	9.729580201	9.632492157	9.647668544	9.367598005	9.709026395	9.029599838	9.689863277	9.521411397
ARPC5L	7.921671677	7.949812443	8.347532153	8.646956677	8.013767744	7.479430445	7.940863458	7.147539781	8.306668249	8.437611888	9.113286017	8.24279191	8.010496924	8.192404039	8.782870093	8.4069845	7.834060998	7.960461065	7.538825712	7.974562395	6.973314523	8.732713844	8.416770366	8.547913429	8.860075676	8.779402499	8.082826714	7.983436943	7.882690373	8.048281758	8.235144202	8.851520585
ARPP19	6.850599289	7.031580741	7.226074666	7.686193271	7.151765721	7.367121957	7.516580298	7.08920934	7.46400653	7.396934148	7.605058356	7.320792343	6.939470512	7.08385765	7.741371081	7.25713012	7.869082922	7.532989784	7.153785777	7.527662982	7.071482369	7.436548704	6.960987552	7.327605354	7.044778343	6.990615767	7.546679466	7.32763892	7.403672913	7.695643102	6.860712585	6.907949468
ARRB1	5.689590905	5.638634497	5.932564296	4.905656794	5.121283884	5.220116596	5.469308248	5.198751511	4.753220276	5.062266077	5.517328726	5.17935829	5.635506387	5.625478178	5.278131548	5.559991975	5.248187946	5.658003758	5.52509977	5.832568	5.773263392	5.069825901	5.525377162	5.212779159	4.870545697	4.912298833	5.450191144	5.246830349	5.393811242	5.383123345	6.008318321	4.67712002
ARRB2	9.298946561	8.736383673	9.116886164	8.752494527	9.754621834	9.0642805	8.889534067	8.888292742	8.209275353	8.283855358	8.504706776	8.577426472	9.053933993	9.020941742	8.564120862	8.884627399	7.921134632	8.535433748	8.815474824	8.690246347	8.78809762	9.118046481	9.271497892	9.108416802	9.031535574	8.91265069	8.736077759	8.887150749	8.977874457	8.6620428	8.384977909	9.235545834
ARRDC1	7.880942013	7.446128092	7.304710346	7.589609977	7.850284527	7.708096416	7.296490648	7.368198015	7.035116429	7.204449029	7.28662287	7.321940008	7.583552326	8.06087175	7.675080051	7.873766551	7.627832564	7.749181972	7.710799988	7.668224861	7.958113674	7.220138016	7.444755718	7.20350154	7.044656797	7.575622759	7.494704986	7.189808558	7.541685058	7.417724857	7.569061266	7.898829963
ARRDC3	6.393957648	6.582398345	6.12284345	6.581614136	7.168368856	6.364097086	6.838339626	7.306413096	6.144014277	5.750233213	6.719461746	6.657727984	6.414211942	6.500727426	5.88348569	6.310714567	5.061097524	5.895406008	5.576660988	6.054026103	5.978555368	7.178624044	7.063536346	7.010524484	7.392199743	7.454943755	6.319827213	6.23522943	6.437339272	6.160747828	5.56371128	8.148722675
ARSA	9.427667228	10.38491885	10.68697922	10.55703147	11.32596809	10.08454907	10.5180736	9.900448269	9.699311773	9.936486875	10.27065432	10.15306055	10.51531554	10.09713338	9.940150568	10.19465155	9.618482547	10.2079139	10.74490503	10.43173498	10.68806958	9.989439622	10.36982448	10.29094378	9.973172972	9.82597274	10.55393663	10.34848894	10.20858154	10.25641553	10.61298992	9.208702807
ARSB	4.573289352	5.597964676	5.305551182	4.879068522	4.431346626	4.14256368	4.434682377	4.250526646	4.221340224	4.544449373	4.504639177	4.748389644	4.317515511	4.439498953	4.216326898	4.574599414	4.153517627	4.845876371	4.936734593	4.449841235	4.958222598	4.648914849	4.332063872	4.45991146	4.979477416	3.999370139	4.792177234	4.481826976	4.453421773	4.120596624	4.161027349	5.410335244
ARSD	5.480360547	5.581966015	5.471781125	4.870807144	6.290563295	6.094724259	5.004385654	7.438952731	5.16148778	5.158402737	5.164686263	5.468506446	6.294856435	7.465946112	4.96857744	5.507875581	5.048896533	5.954478715	5.704654573	5.246042292	4.95413478	6.118007234	5.27448925	6.307670628	6.259250015	6.150308628	5.123475452	5.634571586	5.502039608	5.353697335	6.64972785	6.030522785
ARSG	6.749122049	6.906314123	6.652703668	7.069387754	8.04584261	7.218082179	7.441253528	6.73167188	6.801334704	6.352263888	6.938865311	7.145915668	6.61723778	6.849941929	7.129655763	6.975995913	6.578023096	7.181335971	6.979078939	6.909425078	7.257902822	6.918184639	6.904385724	6.911602732	7.198139958	7.026115592	6.8437694	7.429731882	6.731822739	6.348935607	7.248194723	7.110273166
ARSI	2.886543637	2.874384012	2.863115543	2.896726897	2.882873154	2.861619841	3.525754358	2.88191734	2.883202197	2.855235882	2.897383503	2.861034701	2.878038548	2.901977805	2.882258647	2.882258647	2.197572624	2.85013929	2.074720118	2.345171953	2.183236204	3.693358715	3.121817952	3.277415849	3.651956604	3.836994101	3.812400532	3.379470879	3.209917402	2.344440914	2.738005446	2.237264667
ARSK	5.016929205	4.997491841	4.780649296	5.056850757	4.643033524	4.82727835	5.70253601	4.57709872	5.286503356	5.280046679	5.648143641	6.127412689	4.836721504	4.877838268	5.460672359	4.989359203	5.055328412	5.409526809	5.448542937	5.478110189	5.656539501	4.964572457	5.001625925	5.055762238	4.833162095	4.535157292	5.492164734	5.434906831	4.60478588	5.160965718	5.040090691	5.196022868
ART3	2.192659924	2.102686613	4.032176667	2.121711569	2.07766071	4.922576866	2.433019679	2.1037385	2.4089204	5.469310736	2.116086727	2.107515001	2.095708172	2.096902906	2.093970138	2.099409695	2.867533498	2.307404836	2.873880584	3.032801154	2.973206654	2.640612651	2.294566053	2.807894295	2.493973362	2.257094707	2.512610004	2.603372629	2.727412433	2.480606747	2.695000291	2.868034797
ART4	3.198173181	3.24378529	3.176208622	3.25938763	3.21047969	4.64661673	3.153762584	4.28071529	3.192321909	3.230129108	3.905480669	3.270837213	3.202084143	4.513363464	3.225888924	3.20753541	3.708140582	3.620475863	3.637108635	4.067687778	4.781166372	3.040213182	3.200913697	3.181602785	3.04363015	2.924350757	3.301354546	3.183607466	3.231888775	3.296676705	4.054282845	3.882182297
ART5	3.344541842	3.869375847	3.732743899	4.462196353	5.034673045	3.36223442	4.011389857	5.803956419	3.689608608	3.49176479	4.212360424	3.293950347	3.482768835	3.557996573	3.884446968	3.284660472	4.0521737	3.759619798	3.699057576	3.386305522	4.282349059	3.963558722	3.763694606	3.590854557	4.500596409	4.168873434	3.465333961	4.114783286	3.93556657	4.70037017	4.872359284	2.656780377
ARTN	5.864145275	5.185102935	5.776953183	5.13396658	5.721085048	4.858181828	5.688102186	4.782035362	5.599020598	5.156361466	5.055042681	5.100724146	5.20434285	4.420179252	5.142197193	5.246685569	4.962698912	5.350253159	5.847083689	5.742889847	5.357443551	5.098695051	5.178675623	5.361317883	4.852465445	4.780880345	5.432807665	4.91667387	5.289238593	4.571006755	5.547129431	5.593490247
ARV1	6.328617799	7.662232936	6.733804145	7.643394184	5.474088717	7.081123606	7.069055673	6.990915647	7.718459886	7.339503251	7.357544532	7.338537955	7.126062046	6.893179823	7.661252768	7.286774909	6.490207984	6.117266178	6.392771005	7.327267708	6.118593111	7.718323035	7.52689417	7.658912449	7.85425997	7.762373228	7.035017083	7.512353696	7.441054929	7.097988681	7.466916034	6.061548597
ARVCF	3.372177194	3.370778063	3.799737838	4.090152777	3.623674763	3.745931415	3.335952495	2.351849883	3.482248919	3.578624217	4.578296515	3.414956268	3.977263867	3.612089291	3.426645822	4.011245754	3.158880366	3.959736869	4.119574339	3.786527245	3.75304657	4.338477594	3.032844923	2.959072172	3.647859128	3.443614495	4.291413702	3.84130147	4.169171449	2.920746167	3.206436046	3.306708661
ARX	3.784822496	2.701789831	2.838873237	3.268164768	3.800663556	3.724552281	3.248959863	1.757771033	3.435371623	2.881836355	1.764507353	3.471329772	3.615707989	3.47604932	2.339073219	3.36210254	3.348447087	3.162922539	3.530458056	3.355490438	3.460308744	2.018191587	3.633121394	2.887812579	2.23189797	3.342638663	2.735748684	2.659926993	2.673679303	2.9461171	3.432114139	4.061460459
ASAH1	9.119129677	9.862198033	9.603795093	10.02138174	10.49683213	9.657734698	9.991875586	9.283549985	9.144655266	8.655586599	9.4124035	9.648801107	9.204506603	9.148804023	9.438235263	9.662314367	8.95834069	8.498741756	9.184631922	9.286156421	8.432841547	10.12967438	9.930033576	10.26189108	10.14556602	10.0911795	9.307942073	9.98530499	9.622091192	9.453562369	9.960250406	8.649984231
ASAP1	7.73020619	6.71991914	6.774070554	7.115889475	7.519220238	7.487714246	7.415054697	7.246607348	6.667716245	6.455893514	6.742132535	7.425886814	7.587788815	7.269964175	6.876019013	6.629051478	7.38284415	7.601207166	7.359730143	7.344459235	7.491352134	6.908967643	6.873904796	6.946740756	6.603650666	6.46417804	6.945478733	6.830366078	6.974581343	6.968075515	7.185098705	7.62230076
ASAP2	7.47616223	6.82405709	7.993306129	6.915613236	6.953050955	6.30903006	7.144059965	7.198179329	6.645537252	5.899457178	6.772748188	6.364219369	6.923234298	7.130086189	6.548165797	6.825456237	6.086065424	6.283841754	7.223806399	6.752539159	6.604825384	7.222098414	7.617029087	7.42928396	6.898041239	6.840054133	7.320656925	7.163203937	6.873405454	6.744019164	6.080751619	7.102705547
ASAP3	4.903116867	3.803582264	4.358155218	5.992930472	4.284690126	4.600674192	4.151851606	5.155018555	4.532027347	4.875124076	3.989785706	4.248015602	4.618628529	5.121728758	4.192284374	3.561642112	4.427057866	3.648853077	4.353735451	4.294247297	4.034498428	4.725072325	5.275622047	4.516048083	4.616684725	5.419078647	5.190550901	4.755959516	4.950896549	4.04557121	4.332009384	4.060754446
ASB1	6.545873922	6.547570883	6.602210311	7.027894949	6.628920568	6.395879166	6.836993508	5.730611922	7.03954709	6.808930044	6.992144253	6.725272167	6.40200336	6.636781677	7.200141882	6.645558213	6.92928735	7.168890769	6.492125646	6.533354679	6.901838447	6.637273914	6.330854181	6.365604358	6.826779781	6.555709838	7.102184714	6.833589869	6.724539626	6.813053433	6.532734201	6.094432675
ASB10	6.685633695	6.263754072	6.798011901	6.022580288	6.856055088	6.373122208	6.205281061	7.436198781	6.19736376	6.370206965	6.153012148	5.827549628	6.481962516	7.194694969	6.07547372	6.124257605	5.999247774	6.10528834	6.767748002	6.900739958	6.139726523	6.164401221	7.079176648	6.488686336	6.360606073	6.462982008	6.539700783	6.339463666	6.210730545	6.350025842	6.186655388	7.091924176
ASB12	5.208059773	5.267275826	5.220143738	5.277861985	5.255290153	5.236431408	5.196277867	5.27716196	5.216232235	5.277046906	5.229527964	5.280537387	5.234932746	5.958890438	5.232998463	5.224779197	5.56267894	5.284166536	5.311099277	5.422802952	5.385688953	5.125376391	4.952370625	5.233862769	5.576560008	5.447547536	5.695337488	5.198117119	5.386088147	5.244162054	5.288753933	5.064198055
ASB13	7.02098401	6.830735869	6.535237201	6.603104997	6.82498126	7.355570333	6.600038658	7.920003424	6.820115902	6.308294608	6.454662291	6.494042438	7.074789279	7.622805832	6.601714325	6.805461576	7.541215319	7.470164978	7.251980972	7.229770512	7.475220316	6.245987646	6.351454357	6.249039223	6.434598371	6.412227025	6.634402305	6.925945308	6.456737138	6.463495125	7.783930399	6.886443035
ASB14	2.901008172	2.920351072	2.892458299	2.969580947	2.892715436	2.93497733	2.851725798	3.064678164	2.996921333	2.906826698	2.905571797	2.923320408	2.912435169	3.106263587	2.890850421	3.606548882	2.49785499	3.642730105	3.326997961	3.118833892	3.363328918	3.006476693	2.489980534	2.944652982	2.863295906	2.702712851	3.021062748	2.844090482	3.131490355	2.342262236	3.747065474	2.788549276
ASB16-AS1	7.862631556	7.584044823	7.691215303	7.056124382	8.671956943	8.778657125	6.744710295	9.993266201	6.903629948	7.211798138	6.858211996	6.936966026	8.980841103	9.261939735	6.062811405	7.679375622	8.076122817	8.055181588	8.62238462	8.114996351	8.034144886	7.82163717	6.835967758	7.185488617	7.474429081	7.293376804	7.764573432	7.951058728	7.929762571	7.924773753	7.874737077	7.153216436
ASB17	2.461247575	2.49785035	3.222332396	2.540593735	2.476568322	2.498116054	2.417484736	2.527512197	2.415683079	2.478640231	2.472403934	2.496331351	2.484245913	2.511855249	2.479740102	2.465041916	2.539556473	2.387571768	2.871383123	2.829901738	2.597480085	2.505545094	2.448278483	2.772002312	2.072427826	2.40631638	2.362376431	2.306753033	2.319613717	2.41693933	2.779169235	2.966707268
ASB18	3.395335468	2.77597141	3.357659983	3.445939924	4.26868675	3.96674905	2.757907578	4.302089449	1.981093463	3.005613743	2.904305178	2.981371614	4.370915131	4.238098238	3.188353941	3.02593519	3.24935104	3.666001598	3.546979543	3.187933953	3.720892931	2.84018139	2.950952069	3.006629167	3.719436293	3.905622902	4.783047109	2.946191384	3.378779782	2.973910609	3.098020363	2.991866761
ASB2	6.183236422	7.011656202	6.447828917	7.502205711	5.284074015	5.908272696	6.008697939	6.611856864	6.166533798	6.969319879	6.623045237	6.236996823	6.320440291	7.222270752	7.290869503	6.917799267	7.099820519	7.400012951	6.604507742	7.200563219	6.980814344	5.948691124	5.943914159	5.964088081	6.154264781	6.197580673	6.041437536	7.567449053	6.226727123	6.184715522	6.520410722	6.523560915
ASB4	2.731670013	2.74273974	2.688230905	2.746146015	3.058365041	2.695776387	2.667783718	2.762542819	2.69913338	2.691621753	2.722436878	2.735227294	2.684732807	2.716038235	2.725125967	2.69866935	3.606701133	2.566465796	2.914162094	2.391038164	3.092245247	2.099877914	2.807713332	2.42376461	2.52324599	3.037084963	2.739224185	2.891329955	2.774287347	3.313159606	3.053937712	1.726415868
ASB6	4.85445184	4.396895557	4.610065117	5.26379004	4.854669812	4.788736513	5.058203792	4.189612124	5.102570139	4.871541599	5.227448973	4.721947231	5.354431597	4.934391977	5.233032827	4.912457947	4.479725748	4.807958118	4.858110055	4.890363519	5.065395959	5.065816767	4.75198316	5.035814576	5.046292234	4.971556119	4.66722319	4.908045378	5.113315346	5.009821334	5.488965473	4.092886935
ASB7	5.081737256	5.148948056	4.963081343	5.298165688	5.903645741	5.501512996	5.661299796	4.733330578	5.489189626	5.256991329	5.59145691	5.677467168	5.077445172	4.674162484	5.545197944	5.374905844	5.447630833	5.175657404	5.159452027	5.316751288	5.069349466	5.757864605	4.435392672	5.673313939	5.774501743	5.217123864	4.905754947	5.071230097	5.143544457	5.317376105	5.658697543	5.704143189
ASB8	5.251875667	4.471290204	4.602591419	4.762255772	5.260871678	4.541922647	5.037720847	4.054015217	5.295239705	4.287702778	5.190942378	4.911396769	4.512588503	5.076939635	4.899650497	5.057339579	4.642082872	4.302756223	5.023132668	4.77065763	4.933328518	5.115013127	4.738379212	5.171316209	4.778364312	4.866423743	4.694296575	4.9165079	5.066705792	4.650116983	5.066934034	4.60958252
ASB9	3.839212303	2.898475975	3.159024786	3.644077573	4.014324582	2.912892529	2.880022823	2.920018962	4.765408402	3.825281456	3.840067527	3.943264857	2.886747341	2.886478984	3.601982839	2.882125121	3.294902967	3.437129655	3.6439685	3.061184934	3.421813734	3.433582106	3.605953015	3.209730434	3.687986639	3.613718411	3.570234787	3.036870191	3.730574686	3.723618805	3.9207848	2.689623945
ASCC1	4.634403863	4.765516165	5.287511464	5.665666917	4.904654182	5.221356293	5.681821587	4.132262369	6.049209342	5.85647773	5.901621243	5.661872243	4.746212549	5.224468158	6.008660973	5.394883907	5.236563835	5.180277266	5.197878478	7.523953653	5.009356549	5.44846169	4.454273023	5.243720485	5.113004489	4.710622817	5.519868682	5.156518654	5.226836131	5.048698782	5.078647128	5.875723973
ASCC2	6.897006696	6.287752344	6.60050411	5.804941573	5.962213432	6.665724789	5.757450547	7.700248792	6.233805429	6.277574286	5.59885631	5.967769912	6.752551891	7.526916105	5.695588412	6.190013044	7.649300476	6.339523026	6.470640314	6.170203221	6.419371401	6.458737619	5.581386153	6.434777438	6.135878877	5.903842269	6.169761187	6.301604708	5.961996863	6.248150599	6.694468853	6.75786091
ASCC3	6.035070988	6.374292447	6.78965827	6.157901302	4.907317788	5.9366276	5.907164938	5.772904754	6.201109422	6.44691143	6.372388423	6.281529225	5.819811114	5.481479725	6.50277612	6.340537615	5.135904754	6.784074161	6.041972721	6.195087135	5.522225824	6.448129535	5.080184634	6.356915533	6.50996233	6.57234305	6.316807804	6.022280766	6.271804901	5.843163178	5.835498638	6.1515317
ASCL4	2.399736851	2.456368016	2.415361109	2.46796013	2.449349227	2.428062849	2.396147309	2.466681192	2.409047376	2.692671756	2.418592917	2.455760032	2.430346418	2.572567786	2.421960451	2.417156572	3.205310841	3.06937945	2.823076543	2.176171242	2.385427261	2.327327682	1.319400482	1.88956633	2.675517405	2.78995154	3.080973631	2.482342264	1.784039124	2.93580342	1.486731391	3.012132714
ASCL5	5.859798962	5.388865264	5.617011799	5.045894424	5.765436096	5.799632421	5.120675153	6.074763707	4.949977635	5.257637549	5.122181643	4.636440424	6.024405664	5.536181799	5.181681834	5.174784596	5.650688469	5.816049968	5.671367679	5.300812582	5.852610112	5.265346764	5.241246825	5.01161386	5.092505175	5.417986877	5.44744908	5.676017886	5.831715632	5.688096303	5.447876285	4.261402836
ASF1A	5.401499042	5.420322668	5.38671263	6.15819941	5.329664237	5.035663249	6.370324982	3.714722531	6.38530766	5.668749777	6.273569018	5.506134581	5.522158518	4.192064676	5.933645005	5.5969125	5.325243378	5.756186363	5.76423754	6.031368746	5.742179718	5.280194592	5.364710427	5.357898607	5.311514536	5.104063669	4.76687949	5.978294958	5.82375359	5.562123507	6.090641051	4.875141249
ASGR2	8.218271464	8.298302409	7.898771907	7.680610092	7.38987753	8.27957605	8.204874753	8.349662472	7.483523093	6.854907927	7.822794083	8.23484834	7.317834181	8.160700223	7.587850838	7.747490297	7.482259213	7.710596267	8.000353996	7.903176703	7.700236383	7.945560014	8.054695068	8.11313096	7.85707522	7.602323955	7.645841849	7.270855826	7.927887097	8.125266789	8.348963831	7.616284452
ASH1L	6.831020709	6.040201757	6.044232352	6.137243182	6.920547541	5.819826828	6.257907386	6.005669227	6.408412463	6.500544313	6.43650094	6.448724601	6.49818937	6.048049008	6.142220502	6.379045484	5.97761553	6.427008301	6.262768579	6.302709228	5.865071144	6.000711737	7.034272536	6.110574156	6.328378358	6.645947415	6.276041842	6.226407061	6.198254926	6.502707126	6.350808359	6.311579447
ASH1L-AS1	7.215182688	7.633633882	7.48928535	7.564128466	7.40674537	7.251303748	7.264828328	7.035429481	7.58475877	7.290266505	7.209258302	7.477972771	7.124650303	6.920096003	7.590188084	7.348220928	6.881428308	7.3774712	7.506238663	7.432135655	7.599550559	7.243770922	7.463613087	7.358129917	7.323147187	7.263369788	7.263350958	7.259546399	7.368499757	7.44200915	7.714592686	7.024203014
ASIC1	5.245028573	4.940559699	4.172252435	2.72971968	3.147386136	4.384518403	4.791585037	2.731808787	4.556384637	4.66252147	3.588050432	4.907838538	4.442021869	5.031141662	5.448764311	4.763152016	4.557452667	4.471888898	4.50156635	4.530021866	4.416937544	3.895741403	5.480492667	3.976865856	3.874584466	3.809696281	3.95529261	4.951531747	5.301195588	4.066133134	4.923495005	2.937570981
ASIC2	3.647728968	3.370561926	3.583354108	3.626792734	3.506320023	3.741638562	3.609788665	3.405718003	3.921179078	3.586807586	3.50919113	3.599326849	3.779861947	3.988945456	4.182415526	3.446063875	3.373749724	3.611215505	3.856861183	3.532280474	3.634074294	3.61386854	3.637694593	3.797202145	4.010278492	3.618348812	3.588466428	3.427946905	3.803174698	3.841957974	3.949469064	3.320997024
ASIC3	6.306734642	4.787982271	5.591204467	4.193207729	4.636665726	4.19815073	4.431602316	4.191842563	4.348777838	4.240645579	4.191344319	4.22055864	5.28613096	4.125055864	5.687477243	5.051392561	4.188892895	4.820224471	4.79550249	4.633979853	4.425872912	4.91757666	5.030836647	4.799361968	4.561600273	5.236194524	4.853202303	5.641578139	5.007907885	4.356173037	4.288104413	4.296406127
ASIC4	7.212500832	6.683816341	7.183977627	6.42108707	6.597319323	7.448056878	6.258210052	7.796993936	6.720056498	6.964529659	6.423892801	6.690283086	7.30318311	7.699086137	6.314510899	6.793073658	6.346397207	7.357563118	7.216541478	7.015960507	7.222780807	6.445389416	7.303953878	6.736111095	6.895449852	6.384529938	6.807624751	6.912061669	6.860130871	6.632259936	6.889053008	7.119008321
ASL	6.489105517	6.112246286	6.304499475	6.439077542	6.976624516	6.436487283	6.386790792	5.304330215	5.652423393	6.047924787	6.224907243	5.895556247	6.117481137	6.455889678	6.233322325	6.373998	5.855275032	6.527281138	6.097095187	6.207762357	6.145927724	6.181102992	7.045644265	6.328673959	5.884587382	5.794496623	6.051137819	6.067339829	6.08171725	5.764888383	6.235964449	7.097438584
ASMTL	8.126508682	7.965145657	7.763312517	7.967350629	8.022278258	8.137827305	8.0712981	7.883059962	8.20116906	7.686994321	8.096669382	7.817806542	7.709316592	8.024060112	8.088231093	8.328757683	7.907042576	8.329594234	8.112850628	8.32470841	8.163628865	7.787543885	8.059889265	7.89607601	7.665906499	7.677180929	8.417905867	7.872947595	7.657796232	8.033418262	7.875768611	8.004083406
ASNS	7.774407292	8.055857451	8.094890136	7.554297791	8.524158749	8.20863523	7.949953572	7.360978858	7.83283797	7.638599811	7.719642033	7.809872133	7.784900673	7.428759411	7.772730259	7.935289436	7.838165534	7.534304723	7.798796385	7.51504433	7.73408965	8.091027541	7.325842212	7.91153017	8.276730826	8.222638602	7.616945175	8.239025965	8.304252858	7.727468369	7.433213501	7.470279403
ASNSD1	7.842578046	8.531118904	8.062255434	8.769359936	8.220722832	8.163608438	8.520356607	7.222963418	8.424929894	8.511535264	8.365607346	8.534455084	7.893483936	7.159060855	8.479304661	8.154906449	7.306815825	7.801993704	7.925797521	7.765721453	7.349122124	8.766549022	8.437549711	8.563087201	8.793087004	8.852207647	7.948344285	8.486895021	8.419286728	8.261825646	8.154229425	7.807886485
ASPA	3.892014629	2.885603498	2.857777803	3.904547049	2.867140965	3.070441489	2.949724402	2.869628328	2.863465078	3.679496171	2.895748275	2.844188604	2.846155346	3.608255399	2.856037995	2.87035238	3.663053526	3.5735256	3.44901165	3.457140585	3.680949781	3.004302784	2.71724866	2.829361552	2.285697857	2.664347835	2.971274035	3.069041132	3.180056395	2.944643348	3.15138103	3.33210094
ASPH	6.845065972	6.209052157	5.996340458	5.850281487	8.637426333	6.437867837	6.896182105	6.417300434	5.718157673	5.887881949	5.906904006	6.338565946	6.772759016	6.000626254	6.144591859	6.1435775	6.463440777	6.861430698	6.691390054	6.494009177	6.311996394	6.579041662	6.3082968	6.432287216	5.914665832	5.76731142	6.617629912	6.697522004	6.725491844	6.415595629	6.156314488	5.738887014
ASPHD1	4.160291118	3.770863506	4.433117955	3.389660288	3.922817541	3.556901623	4.152165829	4.471848102	3.3164151	4.176934586	4.466621423	4.746096423	4.640710033	3.903727861	5.224919958	4.221520454	3.353402939	3.901350914	4.426058096	4.451731261	4.164534522	4.036424205	4.173796252	4.450454543	4.611574046	4.195494029	4.565654187	4.539735812	4.206277238	3.49272151	4.30734815	3.93985196
ASPHD2	5.079998344	4.470124732	5.652306685	4.878979698	3.350520225	4.699716345	4.842333279	4.858818577	4.587024886	4.793515347	4.841095328	4.914518927	4.297567207	5.169339141	4.658065254	4.820796548	4.812514552	4.554044397	4.926889771	5.209014379	4.791302383	4.981536623	4.239489494	4.778335124	4.799536087	4.28443534	5.258232027	4.615351748	4.399877139	5.152513689	5.116621426	3.772165265
ASPN	4.63036943	4.593890856	4.608770666	4.642695342	4.593429156	5.263196029	4.586589308	5.093204271	4.601621086	5.471852979	4.635376178	4.644089911	4.630644476	4.653239817	4.587067883	6.358926221	5.635971582	5.03470687	4.795061749	4.313793523	5.455607832	4.571436871	4.36948113	4.505801849	4.950056995	4.933434654	5.837398965	5.885391126	5.725343701	5.230686466	4.150201978	3.000835975
ASPSCR1	5.364918721	5.563828105	5.809731409	5.372283095	4.885360169	5.479209772	4.894658762	5.274930034	5.258780747	4.859238664	4.79034208	4.931890304	5.673444224	4.75403579	5.103247399	5.209179028	4.821783519	5.056085634	5.228406171	4.972137369	4.94749714	5.667409273	5.267370636	5.490367555	5.49109726	5.055121768	5.086186533	4.950154576	5.02115311	5.463341855	5.617384662	5.087884399
ASRGL1	7.998707649	8.555813946	7.585465975	8.161076514	8.688452083	7.531835116	7.815058371	7.002774479	7.752502899	7.543657176	7.641081534	7.783460585	7.457117458	7.086714321	7.848234712	7.71977084	8.118533515	8.353333858	8.050193682	7.931582793	8.234972682	7.410375815	7.375218118	7.593257197	7.146959177	7.221112336	7.290512821	7.17249354	7.30043725	8.138488234	8.060718172	8.515815189
ASS1	4.449414003	4.219418254	4.62993593	4.455361598	4.678292639	3.728809263	3.595071081	3.805386332	4.320858653	4.602937219	4.751888231	3.895909018	4.617474314	3.954417866	4.897661466	4.787196965	3.952424969	4.38341547	4.443406631	4.465030701	4.541602434	4.438200261	4.823340312	4.491578852	4.02689783	3.956956716	4.360945127	4.117147516	4.165305102	3.973439862	4.52451807	5.078609168
ASTN2-AS1	2.312442919	2.677908914	2.303355687	2.33835677	2.301512743	2.303608982	2.272379877	2.333585829	2.294078392	2.315772621	2.309634009	2.326783864	2.293459107	3.140858296	2.312068047	2.365964289	2.315871542	2.300359442	2.827313058	2.935135112	2.481444458	2.642569656	2.649715155	2.236322623	2.811655283	0.752126888	1.754111079	1.717855601	2.306177776	2.071469791	3.748530211	2.757565899
ASXL1	7.008965276	6.642709224	6.240496729	6.377464433	6.224915617	6.506969619	6.430321519	7.168711945	6.362718424	7.009582708	6.4617316	6.419980694	6.390175182	6.774163285	6.603970221	6.366683564	6.394712258	6.38660117	6.677677445	6.157968408	6.24951838	6.587872456	7.363371194	6.748060145	6.718465739	6.192777585	6.564986977	6.504783014	6.544143022	6.796335697	6.200505085	6.808135631
ASXL3	2.74745137	2.694873914	2.759179544	2.707980464	2.685645759	2.746632566	2.736592265	2.700434477	2.708760234	2.762887102	2.925795538	2.755972757	2.729292483	2.792135118	2.700377456	3.820207829	2.625548037	3.069568698	2.155412597	2.559908094	2.115594508	3.163339247	2.228539621	3.119778388	3.548754518	3.647952426	2.374966434	4.425283543	2.911519879	2.37682002	2.369471783	2.372372938
ATAD2	5.122510216	5.685767877	5.392441624	5.984066441	4.540583125	5.686608281	5.595417224	5.157299969	6.073345002	6.359985114	6.241726937	5.930936309	5.162551013	5.612184271	6.216213734	5.969723201	5.089861064	5.996564026	6.187432557	5.667380797	5.478281885	5.847754074	5.095657793	6.223686217	5.668286971	5.344769228	5.284936989	5.171268109	5.532801282	5.24113988	5.954560071	6.664015644
ATAD3A	7.100218804	6.986323646	6.891017025	6.932432039	6.190258548	6.537557992	7.055647241	6.653938653	7.021355254	7.299357548	7.034748411	6.962683758	7.025576578	7.038615212	7.119269817	7.083199799	6.669696217	6.992032269	6.946342453	6.347346609	7.08780831	6.834435984	7.529148856	6.805297716	7.063493095	6.822497961	6.778131237	7.110316934	6.911533528	6.726155425	7.142895102	6.796954674
ATAD3C	3.51015948	3.815624015	3.982973951	5.075795065	3.089046041	3.562817079	3.621786939	3.333905903	4.007932746	4.231466251	3.119175759	3.173723093	4.294372097	3.929070591	3.589764426	3.29377517	3.970296658	4.400369088	3.645563374	3.14420582	4.253862255	3.797044274	3.35736702	3.355942233	3.775195873	3.623009828	3.747631819	3.38765201	3.790569407	4.224722535	4.297673739	2.978720529
ATF1	7.307169063	8.048183704	7.611987665	7.992746157	7.111457404	7.686016679	7.855416855	7.268912685	8.265110159	8.124322649	8.354460353	8.056927633	7.57624653	7.495225953	8.204020613	8.010410019	7.680454065	7.900093623	7.998121268	8.34812972	8.224364084	7.592587831	7.557979381	7.818495088	7.479285391	7.439429699	7.475897871	7.75964453	7.574251661	8.064746622	8.031352394	7.886004087
ATF2	6.28163361	6.156254589	6.377577973	6.176477283	6.643394157	6.103158027	6.327741097	5.840104908	6.469531885	6.385007959	6.171834266	6.540805834	6.15316429	6.119688054	6.71804201	6.279397323	5.625527585	5.745978996	5.710540296	5.585312941	5.473962304	7.065120257	6.648910138	6.991553951	7.059136735	7.031111719	5.92153123	6.449422568	6.4397878	6.417953503	6.087182381	6.495037462
ATF3	6.25055832	5.859192923	7.238024922	5.771384973	4.718309196	5.785876794	5.384476271	7.014303738	5.355073967	5.52674716	5.542504379	5.893418172	5.985772893	5.814275751	5.29594671	6.006960085	6.212138871	6.070557237	6.082778307	6.205328435	6.007477079	5.769966687	5.243383689	6.054023838	5.689359223	5.069295288	5.314817673	5.292374083	5.852253335	5.654314409	5.770694529	7.211829101
ATF4	9.798863617	10.32605905	10.05408284	10.75003433	9.510838942	9.666506105	10.53643621	9.320235753	10.67293371	10.68396422	10.65444943	10.6610843	9.697254961	9.505250564	11.0399063	10.62974912	9.818151966	9.141421501	9.566280466	9.320552553	8.886045398	11.03831777	10.85977414	10.99208357	11.12496981	11.09352197	9.883625848	10.56495302	10.38422107	9.885197625	10.14431426	10.34467992
ATF5	5.949039108	5.105664241	7.97545479	5.578672861	3.411289377	5.816121378	5.125313467	5.665306634	4.796103547	4.744029812	5.437093947	5.885855453	3.934502703	5.553117038	5.709741329	5.331970884	3.689128342	3.664208754	3.324884389	3.69341768	6.262738284	6.669912472	6.124403238	6.426162472	6.873300122	6.877568266	6.087749323	5.63444914	5.656228128	4.689218742	5.700000242	4.466698745
ATF6	8.586793749	8.292423117	8.750774409	8.034091108	9.595073967	8.599272863	8.345046365	8.559394091	7.857799173	8.117313054	8.098963824	8.179981863	8.689547401	8.697871826	8.118364726	8.009251612	8.636614586	8.489465625	8.765075335	8.690826082	8.333240921	8.264096525	8.252213574	8.240639186	8.392164007	7.920842821	8.16474033	8.096529641	8.053312904	8.304116638	8.828090928	8.904751212
ATF6B	8.030568699	8.217261698	8.079836254	7.682764711	8.632711388	7.81743329	8.0000601	7.884261889	7.97423387	8.590515891	8.334342158	8.276270122	8.538474708	8.100326921	8.220286703	8.563955685	7.450045763	8.193821536	8.245504767	8.061517897	8.334816583	8.317578064	7.915421607	8.495710897	8.419909338	8.258870491	8.172070111	8.151988244	8.304380972	8.060158824	8.342103858	8.094521402
ATF7IP	7.33445979	7.256269407	6.641811592	6.894385917	7.752149841	6.903883707	6.847824007	6.836210173	6.987273859	7.331114869	6.929386086	7.185779869	7.143451424	6.716639032	6.967675072	7.1697882	7.179766104	6.203531968	7.065975719	6.515604379	6.430804762	7.371747048	7.185676775	7.292496564	7.538680536	7.569084702	7.117772872	6.878716462	6.910041103	6.849132024	7.331115968	7.222988112
ATF7IP2	5.759192479	6.377752994	5.779703959	6.247574238	5.218155338	6.215223788	6.33067509	5.712763615	6.804990719	6.878611796	6.659004872	6.561593675	6.072185056	5.874229908	6.635706345	6.306687955	6.659120853	6.017071173	6.060242555	6.256296008	5.921717128	5.818031609	6.305752945	6.500467099	6.74052732	5.702676522	5.941055657	6.178223135	6.597365686	5.973437764	6.52196934	5.952454799
ATG10	4.576059398	3.89324381	3.203412971	3.685478092	3.506845455	4.832917711	3.741703182	3.332083167	4.449684509	4.801055273	4.878781379	4.10208787	3.52170153	3.454860982	5.018682283	3.795357792	4.808183183	4.434237492	3.722076697	3.113455935	3.794937859	3.415209348	4.881523831	3.622919418	3.999573804	4.750006378	3.675483766	4.563879428	4.269038239	3.794759137	4.008055576	4.056052208
ATG101	7.082048065	7.243442338	7.766139503	7.721212211	6.777488382	7.306899552	7.323213445	6.667377121	7.383280693	7.3129928	7.272681573	7.330399607	6.955992479	7.266519988	7.717064096	7.297207919	7.233392342	7.199670718	7.009259357	6.551790053	7.482691577	7.543685806	7.847530827	7.322176411	7.289945441	7.259928608	7.334769625	7.021382156	7.354618702	7.642512861	7.561316032	6.882905803
ATG12	5.101503972	5.675673188	5.240022754	5.981160875	5.472769	5.278767469	5.850258451	5.095866335	5.960419002	5.54479233	5.640991998	5.517597324	4.170869554	4.858703002	5.420565036	5.375049165	6.58945038	5.401891323	5.369855922	5.565986597	5.753876267	4.949930748	4.797735871	5.576582777	4.960232083	4.827550451	5.180205406	5.184204828	5.269871684	5.520166674	6.418553501	4.669155574
ATG13	6.329709534	5.584746968	5.928853485	5.967132577	6.374524095	6.168833701	5.893030178	5.985949094	5.95700336	6.080359513	6.047988517	6.161212966	6.086454572	6.415885283	6.137852047	5.915633417	6.042573701	5.990665808	6.130476361	5.873702633	6.156883887	5.984923066	6.225164627	6.48121059	5.859642268	5.909007772	6.058454305	6.22812136	5.977125232	6.039755136	6.09936774	5.95708101
ATG14	3.026606415	4.300818605	4.289024962	4.171329107	3.213218058	3.065981367	3.82810536	2.301376778	4.208161755	3.770989441	4.562330962	4.386027502	4.276697953	4.487454713	4.142149746	3.819081813	5.657670581	3.383079971	4.03807543	3.80935243	3.37868694	3.660352483	3.205882012	4.449501155	3.637913782	3.452961676	4.095102489	3.876695641	4.13829187	3.863803322	4.29279547	3.012835005
ATG16L1	6.373511889	6.450269726	6.068239531	6.538484333	6.242137165	5.767816221	6.226295461	5.377372368	6.353626301	6.296530765	6.457844679	6.009460069	6.433489976	6.348287259	6.405709917	6.426105999	5.620000388	6.107356052	6.263918985	6.233335926	6.396860628	6.409097275	6.274640129	6.414024456	6.45076888	6.225847269	6.049509152	6.091833053	6.244156704	6.723594998	6.320415876	5.93231232
ATG16L2	9.564506413	9.640007691	9.459121636	9.407126301	10.49519544	9.262907799	9.773108669	8.945907937	8.74803527	8.467100814	8.999745985	8.943677413	9.353247496	9.007691432	8.717931586	9.469725448	9.547069261	9.707138296	9.367252586	9.363968627	9.379346706	9.065584462	8.503723194	8.633473388	9.187293836	9.544063904	9.362119224	9.53223736	8.876359637	8.615720221	9.375015713	9.511271195
ATG2A	7.52203983	6.939982591	7.369554958	6.985004111	8.163214127	7.371144435	7.207867953	7.188518444	6.625060533	6.428205026	7.008126686	7.047920876	7.163299869	7.185541007	6.874688057	7.199688901	7.075540232	7.284597951	7.031267315	6.80697657	6.765077276	7.428101272	6.593449152	7.324143028	7.455840805	7.49762291	7.304140192	7.472606505	7.106648912	6.988565908	6.748120309	7.127549011
ATG3	8.182893576	8.613593888	9.094621571	8.752744329	8.387828756	8.689541325	8.476491561	8.760492679	8.26336749	8.164886031	8.414103892	8.606900697	8.064691856	8.217052504	8.319508197	8.470086954	8.656929791	8.410700418	8.770995185	8.732024838	8.106200372	8.297841352	8.580315598	8.621811436	8.317643932	8.16843679	8.400654167	8.312265168	8.414404732	8.340016936	8.823688771	8.423110319
ATG4A	6.459507071	6.886302305	6.920589718	7.204515517	6.388986391	6.577037428	6.977367863	6.601495532	7.125073053	6.979079528	7.199424779	6.852363382	6.445098126	6.587770418	7.192865652	6.920843009	6.848009665	7.238677905	6.760179742	6.59308966	6.843022486	6.910558698	6.601156499	6.942953291	6.627436227	6.967902014	6.750410957	7.205943293	6.821291206	6.620849956	6.817853429	6.740318643
ATG4C	5.01894194	5.38266596	5.041061341	5.804236143	3.995479695	4.887987802	5.91601686	4.562616938	5.665403503	5.533606834	5.559267195	5.710743046	5.259226077	5.167666763	5.800043637	5.211427601	5.648293843	5.433156882	5.667570906	5.148558556	5.868783361	5.226124872	4.475300528	4.969865342	5.298676774	5.125592058	4.780874654	4.962291698	5.598391672	5.302544774	5.797675822	5.256032067
ATG5	5.835467632	6.528185341	6.496265422	7.139273163	5.8469639	6.134468135	6.822437818	5.93992386	6.780646266	6.671870607	6.849239322	6.640288572	6.125899245	6.045052731	6.819644368	6.801284931	5.888263727	6.739586194	6.559456239	6.536563864	6.896417803	6.703620247	5.812936541	6.40115755	6.519567483	6.567404614	6.265111912	6.402575589	6.549435078	6.700589541	6.497529787	6.397633866
ATG7	6.314598013	5.983252717	6.143913728	6.048318217	6.455339735	6.255544237	6.127124023	5.949176566	5.786391645	5.428987776	6.103787002	6.212242349	6.104002862	5.809117494	5.984075786	6.286193911	6.314403375	6.135393673	6.098754727	5.844832519	6.344097286	6.059340925	5.527711637	5.715173774	6.480389141	5.982445743	6.063766115	5.941599679	6.108618744	5.717475452	6.0808612	6.414343912
ATG9A	6.499871361	5.480173274	6.034877909	5.290431082	6.918593683	5.832096053	5.409971466	5.471150141	5.175211243	4.790311419	4.89603163	4.946456383	5.519398404	5.733397836	5.350309127	5.379234376	6.284878139	6.607750426	6.113449465	6.161137683	6.667176387	4.367261093	6.195221976	4.151966137	4.043094967	4.816063921	5.323606875	5.263443525	5.362952014	5.821043814	4.977975577	6.509073564
ATG9B	4.603158925	3.504728503	3.293674348	3.083331174	3.546457402	3.729401252	4.109260966	3.642530044	4.599301864	3.548038152	3.165508316	3.466980749	3.899371079	4.325350589	3.620945613	3.575537503	3.148475088	3.697648146	3.462203282	3.24628201	3.848983119	4.059012552	4.119220316	3.955416557	3.96210294	4.016993529	3.610557793	3.641757718	3.510240013	3.584903499	3.384087562	4.637886927
ATIC	7.202891957	7.239767977	7.46675425	7.644455541	6.590906962	7.146912197	7.387547255	6.651998518	7.803553244	7.909296165	7.579341856	7.632593986	7.555715191	7.459778351	7.839066203	7.257218784	7.778488382	7.438578979	7.169911929	7.282224819	7.201025544	7.437428689	7.090398123	7.229159754	7.205468164	8.115992395	7.384891954	6.980368869	7.10321153	7.275369001	7.682616118	7.888172862
ATL1	6.124671535	5.882415977	5.896876594	6.625396202	6.398277353	5.734855755	5.973627694	6.473435549	6.073540933	5.818052318	5.91008361	5.719871388	6.11323836	6.690316573	6.661584121	5.93688065	6.168270954	6.06598762	6.376034789	6.372406052	6.229835338	5.974653164	6.093755914	6.074903979	6.035091919	6.016722396	5.98860156	6.513730736	5.76233528	6.486426471	6.149086717	5.803986056
ATL2	6.15740175	6.121659457	6.094047584	5.906200496	6.359492447	5.720066605	6.243438174	5.710814113	5.973925997	6.098032721	6.601248702	6.194666783	5.707288594	5.595243334	6.265855076	5.945902945	6.320580727	6.317089808	6.221754182	5.900990004	6.576394845	5.949826779	5.706652585	5.704848328	5.955732057	5.812245461	5.693738673	5.874110924	5.881948847	6.058696805	6.62272329	6.098024656
ATL3	6.052424005	5.704993046	6.778071511	6.183817335	6.893837977	6.20330171	6.338937364	6.083532163	5.402108799	6.344137535	6.246976359	6.364101498	5.698792062	6.473043517	6.176074691	6.068859024	6.684460094	6.279297891	6.30746792	5.836212978	6.272811099	6.67956716	5.267324884	6.09155991	6.212796058	6.201456387	6.207863936	5.909415385	5.997431589	5.906978017	5.913836131	7.20538904
ATN1	6.119129647	6.374993022	6.244362591	6.154654634	5.77724201	6.331485671	6.373805068	5.522679139	6.519030889	6.416105175	6.359811275	5.91397478	6.32761766	6.301743061	6.776740231	6.342144823	6.091010314	6.104277469	6.301940688	6.040035455	5.828252125	6.287054444	6.643851545	6.145077319	6.474733654	6.556967887	6.137890359	6.337947568	6.212045282	6.085708734	6.25212562	6.54523753
ATOH1	2.426950818	2.334895366	2.473802498	2.365955678	2.30913545	2.457090958	2.423563141	2.339574211	2.364649264	2.465321118	2.381604785	2.489718236	2.407570299	2.598229365	2.336112522	2.363855756	2.540188844	2.1741177	2.252050227	2.562142949	2.238293816	2.259237678	2.157852897	2.188178743	3.572500255	2.291742338	2.65428038	2.267302825	2.29018801	2.319524014	2.542762492	2.368714972
ATOH8	4.897899454	5.526959824	4.701509064	4.582728315	5.010809119	5.706474841	6.304933055	5.71785593	4.716093423	4.452861088	3.964478426	5.622567337	5.154102009	4.154352737	5.27954741	3.971010022	5.965214222	4.230979921	4.736018312	4.871354301	4.901619785	5.206444274	4.379856956	5.287623832	5.093261545	5.194718113	4.417819595	4.643219275	4.45706903	4.425942306	6.008751497	6.431369315
ATOX1	8.135903757	7.916399411	8.767395558	8.067372657	7.67347684	8.329024248	7.588571313	8.295150183	7.760331889	8.30627126	7.846965179	8.170837425	8.202993121	8.515410781	8.054764282	8.140962375	8.083764196	7.864504064	8.012567402	8.008732774	7.653930308	8.420295018	8.152316474	8.367835081	8.276592387	8.20780595	7.853714839	8.028029982	8.293792759	7.967077065	8.237354804	8.305747033
ATP11C	5.148961691	5.51449727	5.36279916	5.397799765	4.447559181	4.738633538	5.416586425	4.803437045	5.794905603	6.30605357	5.427361251	5.696692279	5.127956564	5.496203956	5.501350581	5.240370141	6.916373223	5.884239357	5.630655368	5.825976827	5.878154051	4.226090682	4.696935426	4.382462036	4.331450475	5.488651441	5.402804837	4.951195016	5.182529368	5.259434374	5.289426411	5.920958174
ATP13A2	6.624347041	6.136014726	6.360516553	6.241614787	5.982409412	6.123299423	6.274168443	5.790816948	6.205098343	6.144969347	6.191269829	6.005747358	6.351518158	6.812254171	6.541041449	6.262930758	6.400401786	6.61440378	6.513184575	6.55813289	6.905389937	5.75116978	6.32778549	5.80288547	5.753716496	5.943225382	6.390384557	5.836460438	6.500209831	6.430176306	6.256518294	6.088949189
ATP13A4-AS1	5.283330048	3.400269158	3.570647256	3.414573438	3.564454003	3.396197902	3.657465192	3.410037767	3.998509647	3.410798671	3.475456618	3.709005717	3.616081633	3.830714188	3.384931649	3.38576174	4.249207079	3.877156471	4.092758232	4.055437517	4.095084295	3.485465672	3.183965095	3.492095352	3.087902059	3.162668085	3.986524266	3.925063199	3.605883125	4.012149425	3.382082338	3.113947565
ATP13A5-AS1	3.285299486	2.316509735	3.247224359	2.689137768	3.140411202	3.587220196	3.17003871	3.098087172	2.787286141	2.816084218	3.086048692	2.714273097	3.108116318	2.928574519	2.429400066	3.227091584	3.273191929	3.159663554	3.092621572	3.456024093	2.504629274	3.053330262	2.662956738	3.150152354	2.933725447	2.580404222	2.522280254	2.497374123	3.318404334	2.734911348	3.473481994	3.281068574
ATP1A1	6.411611213	6.682043576	6.044596742	6.62627076	6.447564267	5.920627914	6.648533941	5.75947937	7.075279693	7.01258386	5.863240166	5.972433208	5.904371225	5.869416085	7.725603472	6.884001953	6.863156625	7.051518699	6.724856764	6.687763143	7.010089606	5.827801353	6.274915436	5.957967923	5.788937393	6.065706853	6.203244279	5.977777666	6.009160606	6.211579392	6.806739287	7.485242969
ATP1A1-AS1	4.782590988	5.086826847	5.713479658	5.178015139	4.286455231	3.936433094	5.022989208	4.892251566	5.363938335	5.344644636	5.085071243	4.674594616	5.231251674	4.360004012	5.57845623	5.474227001	4.435098622	5.099857719	5.259880591	5.429038607	5.070987749	4.947438198	5.009593572	4.845280939	5.233469683	4.776472199	4.912402649	5.277559395	5.178357408	5.012745727	5.578597818	4.169530732
ATP1A4	5.61153801	5.245533798	5.578910475	5.439158299	4.89443531	5.795021605	5.582874989	5.130998754	5.711424207	5.834254689	5.404435671	5.673127428	5.547893556	5.702489877	5.829629397	5.317139996	5.089076472	5.560290518	5.852876297	5.934752733	5.614943867	5.347843115	5.589358648	5.581739461	5.272177672	5.448008656	5.846753532	5.341239354	5.354041625	5.468935304	5.47896319	5.495522889
ATP1B1	6.530261265	7.343703274	7.612539045	6.834781133	4.290274494	6.720760602	6.678661847	6.707233209	7.181992723	7.064934016	7.205054762	7.752810476	6.309872661	6.51584571	7.340308507	6.571228492	8.859803426	6.65737696	6.653695053	4.818791508	6.191591986	6.876905894	6.877346517	7.00594462	6.966345338	6.900735484	7.212820583	7.724855337	7.493374786	5.803941722	5.237818735	7.254344557
ATP1B3	9.038393256	9.307249196	9.793923897	9.540445635	8.122482987	8.852196575	9.248765036	8.463043818	8.92621953	9.329945403	9.279160755	9.247766758	8.878200496	8.910958654	9.369872788	9.32866798	8.822423216	9.411291553	8.918030465	9.372413637	8.352880768	9.686633957	8.739886129	9.129865216	9.280694317	9.04160472	8.87153808	8.730462223	8.98817024	8.971914414	9.372770944	9.573424278
ATP2A1	4.305142871	4.31551918	4.26885674	4.335031817	4.298133104	4.300141098	5.519969141	4.370718228	4.299753125	4.318134043	4.312604154	4.349765438	4.305180823	4.272997307	5.81956278	4.629588064	3.929597972	4.375779281	4.304470497	4.613698807	4.429099768	4.571438498	4.689560102	4.766492835	4.921335329	4.726043321	4.786151826	4.681198077	4.589830491	4.994165594	4.143183435	3.887789872
ATP2A2	5.104398224	5.365108407	5.913885612	5.550733306	5.075026177	5.34877553	5.768938153	4.784694642	5.525690634	5.580234045	5.833621908	5.67107492	5.452571622	5.740683826	5.833822802	5.622263773	5.273136682	5.381069347	5.395700224	5.488576339	5.110063024	5.785819623	5.016749161	5.699668002	6.085854858	5.859914428	5.670973629	5.535450748	5.531552754	5.520748234	5.2796397	5.56704403
ATP2A3	6.405286231	5.820172518	4.999134386	5.485226489	6.69298918	5.745042687	5.760859719	5.147745043	6.044128959	5.908081994	6.028039589	5.530504683	6.129161928	6.294091147	5.933797252	5.987270799	6.255886377	5.773768879	5.091526379	5.771524153	5.598536567	5.897137957	6.660519587	5.520529188	5.847724639	6.183125011	6.250130143	6.240890474	5.995152081	5.638633451	5.376258694	5.627642592
ATP2B1	6.38072538	6.041727945	6.307962872	6.138234149	6.388922816	6.2068604	6.191043154	5.751392443	6.10648481	5.728152959	5.766820902	5.963543239	5.806407054	5.273705336	5.887672568	5.582021013	5.776887003	6.297097262	6.316625531	6.310786411	6.098881006	5.774688959	5.494235026	6.141396094	5.905035141	5.631945146	6.049024305	5.546375565	5.738451602	6.170754151	6.549129323	5.814160033
ATP2B2	2.734478852	2.850166726	2.751670056	2.605606519	2.792347086	2.810317693	2.665024011	2.879225062	2.71608871	2.827968653	2.787081798	2.55077752	2.549172487	2.785867388	2.722682028	2.761407133	3.034328859	2.640695552	2.633773	2.64958858	2.83637033	2.251324217	3.452743479	2.032088083	3.251684693	2.781032214	2.610142527	3.146956921	2.630875177	2.653863861	2.612964775	2.751092199
ATP2B2-IT2	2.719294514	4.184109958	4.052803577	3.567268254	3.260117424	2.719020161	3.821458545	4.046323632	3.698937418	3.65811024	4.158455303	3.240136085	4.459731386	3.077075639	2.925294502	4.110429065	4.176424923	3.78697839	3.879935714	4.149977679	3.854534237	3.319401957	3.288676189	3.540388002	3.258891664	2.962197631	4.57911667	3.547054816	3.481971123	3.939470083	3.039729034	3.008471867
ATP2B3	4.531179187	4.160654135	4.946509028	4.242189856	4.388328607	4.366396364	4.333949566	4.293773173	4.193309833	4.038902203	4.092550229	4.192252724	5.309508653	4.663671917	4.707024552	4.35854236	4.289677308	4.627332617	4.763634324	4.853188129	4.731421557	4.236406698	4.236786487	4.258411211	4.29915654	4.109375334	4.622872567	4.793789024	4.578435795	3.886595327	3.883261299	4.707794552
ATP2B4	6.408545199	5.603968146	5.720588116	6.064775953	7.426401367	5.901973483	6.117938741	5.603156829	5.964446082	5.55509556	6.277360435	6.060754443	5.984703468	6.436284212	6.124604137	5.904496341	5.892759632	6.198002038	6.461607479	6.238630863	6.24903933	5.775915984	5.930856399	5.767257276	6.087708094	6.167281798	6.367675364	5.85202883	6.166358795	5.956089727	5.589948661	6.531199876
ATP2C1	4.438139565	5.063925104	5.667776672	4.974125273	5.407958456	5.568087558	5.546408667	4.877877251	5.330500237	4.99484662	4.971449882	5.054678286	4.931880102	4.72805423	5.098472762	5.02904159	5.337169206	5.210682368	5.08733429	5.077166339	4.512420879	5.409127582	4.909359529	5.187498076	5.254820719	5.064709963	4.79444054	5.223155259	5.059246496	5.196975375	5.460922521	4.947647151
ATP2C2	4.963842448	2.439596191	2.529193443	2.460491308	4.260884982	4.814830574	2.498354918	2.446867437	2.461562726	2.519904755	2.470128716	2.534333057	2.962201287	2.457678894	2.447121554	2.822884565	1.469556701	1.779274075	2.788026844	3.26403226	2.21518648	3.733224349	2.873897424	3.574619282	3.722383902	4.028886597	3.552230572	2.496985855	2.994549322	3.908150292	3.375363534	1.423891505
ATP4A	2.21805094	2.194903403	2.238327918	2.206161211	2.161400934	2.234593079	2.198114459	2.193413288	2.199570267	2.271718755	2.205866128	3.350402769	2.209049118	2.084368116	2.169297039	2.181190034	1.387319696	1.474085983	2.742782237	2.220368055	3.384515887	1.566975748	1.834633094	2.38680489	2.979325474	2.775959349	2.041677584	2.561089948	2.223908753	2.540573366	3.169069712	1.124367778
ATP5F1A	8.782766758	8.720057586	8.888741672	9.361078221	8.137644961	9.019801629	9.147542298	8.448733546	9.228524104	9.190326491	9.075477354	9.012096095	8.549869829	9.098451203	9.436338998	8.91348736	9.302532763	8.952683791	8.835620133	9.287753418	8.841579815	8.916970095	8.582883255	9.036513338	8.674135133	8.760349452	8.886654289	8.736298981	8.807811036	8.805280247	9.310380346	9.008128975
ATP5F1B	8.619207897	8.616785273	9.099811934	9.391072274	8.387634229	8.829444646	9.02022177	8.119135652	9.17700314	9.25575673	8.800337104	8.944200796	8.613116064	8.641247602	9.532185958	8.838660703	8.603306379	8.829893168	8.922897553	8.660773838	8.015827922	9.169867038	9.079973033	9.17275421	9.056940655	9.071348291	8.636608513	9.034695633	8.93414726	8.378711575	8.892517	9.286272737
ATP5F1C	6.859250039	7.646009775	7.847242601	8.027270273	6.653469184	7.383976202	7.520969357	7.447001002	7.618337565	7.776524061	7.707980398	7.871342515	6.821771971	7.423630431	7.898326386	7.637410794	7.448586194	7.315789835	7.071917705	7.226148964	6.792276987	8.071007192	7.634146085	7.69184296	7.881135255	7.918038659	7.262948883	7.771055406	7.90873939	7.156633861	7.580064104	7.384935777
ATP5F1D	9.39648161	9.14103374	8.93482022	8.922732943	8.750326635	9.256280741	8.816688103	8.875745589	9.291330586	9.3893436	9.08459516	9.132391331	9.117529334	9.466307276	9.503966692	9.186468478	9.402650724	9.296298345	9.256604973	9.364307016	8.782805828	9.098548432	9.015557943	9.32776728	8.970205269	8.845290761	9.041283866	8.92386315	8.955588265	8.985718374	9.38114214	9.545589896
ATP5F1E	10.36706332	10.71204256	10.77288427	10.65469522	9.553124552	10.29446446	10.44324493	10.94789826	10.61387857	10.31094502	10.82619895	11.49866079	11.01902335	10.73133351	10.38568604	10.67300684	11.21580415	10.88091448	10.94687702	11.06271002	10.8358887	10.30138976	10.27499167	10.23984971	10.1963055	10.15426835	10.48010632	10.64097955	10.86873582	10.52535925	10.54927474	10.72728854
ATP5IF1	8.544140946	9.422077533	8.789154656	9.627051397	8.307593536	8.828081904	9.31401503	8.499804022	9.510555059	9.400542939	9.709888652	9.347408038	8.437620021	8.401502334	9.615652989	9.156567006	8.777833402	8.910996162	9.143140586	8.963030838	8.940645497	8.947587894	9.238676939	9.014321321	9.157980324	9.282198792	8.996681153	9.400163417	9.059947723	9.114213223	9.46036781	8.217445159
ATP5MC1	7.911491542	7.784387102	8.045467915	8.261342895	7.178421091	7.90411465	7.829215996	7.383391793	8.174180256	8.614446837	7.591245469	8.0024949	7.585954938	8.124838224	8.241660972	7.711385057	7.721346931	7.684592726	7.656394923	6.991508637	7.685679651	7.996326572	9.151773161	7.656835018	7.812713727	8.385209569	8.032217983	8.041141732	8.063908138	8.148051679	7.871789171	7.250347374
ATP5MC2	10.19223796	10.51051006	10.35274721	10.64336343	9.769194363	10.44891118	10.40923892	10.03946771	10.61390233	10.69418015	10.58082454	10.61820935	10.32859779	10.38318208	10.82986647	10.56884215	10.36375522	10.36785479	10.27481894	9.980586978	10.42705537	10.64737916	10.38048564	10.41395891	10.63596096	10.63119971	10.18579952	10.59657289	10.32061171	10.24816517	10.70697461	10.47676612
ATP5MC3	9.875885941	10.07124779	10.23858485	10.35511532	9.144953524	10.00801094	10.27212076	9.637998599	10.45045032	10.59343306	10.3633487	10.47551902	10.08054586	10.13238317	10.48913078	10.31828395	9.56220008	9.771249465	10.34447678	10.10880821	10.07446696	10.16932824	10.29689339	10.42286547	10.38322752	10.16067161	9.662464268	10.30167082	10.25934818	9.867244031	10.40197028	10.37474379
ATP5MD	10.40713437	11.3629654	11.01762894	11.57517143	9.627503959	10.92547726	11.16274757	10.82262259	11.35904696	11.20236506	11.66439603	11.19265163	10.3908192	10.30231459	11.43989207	11.1322477	11.34358369	10.97799801	10.93830085	10.36237829	10.69341816	11.20880208	11.22265431	10.80328545	11.06384404	10.97616978	10.6205484	10.88308225	11.02867645	10.70525084	11.11437819	11.4587289
ATP5ME	9.827749925	10.84598643	10.59324859	11.02415513	8.962684378	10.3997198	10.66876176	10.21508331	10.89775771	10.9779772	11.15708361	10.90151991	10.21979335	9.897012342	11.20765095	10.72111576	11.29968802	11.00561016	10.95957573	11.28099618	10.94735198	10.00915418	10.01166131	10.04645399	9.877976662	9.807505691	10.44009595	10.38779816	10.55860147	10.58554342	10.79264301	10.40718166
ATP5MF	8.053056758	8.849768924	8.719665242	8.76955666	7.5790176	8.480454366	8.611848844	8.417839704	8.630933847	8.770671535	8.832496627	8.751421353	7.950586726	8.106590077	8.936302969	8.690828979	8.44097146	8.481795952	8.739216158	8.378972652	7.880814872	8.512927664	8.934656377	8.389687901	8.680531581	8.434282836	8.417811397	8.587734573	8.876016702	8.601615247	8.422186746	8.135001816
ATP5MGL	7.245231012	7.760680472	7.504503258	7.784919303	6.912497027	7.565692816	7.713992508	7.450681684	7.746421455	7.804903924	7.855507141	7.695620063	7.231214192	7.112388735	7.921158399	7.698653251	7.944720843	8.033752451	7.627234633	7.863245333	7.693979795	7.614804234	7.024150871	7.263686541	7.326009574	7.286702586	7.702303351	7.65244553	7.766072676	7.830049539	7.512790624	7.122874263
ATP5MPL	7.323560658	8.27352877	7.634696558	8.080732804	6.912528554	7.926046794	7.924078147	8.002996505	8.110812024	7.892913392	8.104447704	8.144314218	7.251220099	7.303229068	8.204361237	8.027736893	7.711043726	7.469382488	7.46513028	7.635026866	7.62861675	8.081824402	7.429725821	8.026425431	8.3258548	8.269477123	7.643503603	7.808179798	8.032593461	7.821145324	8.081224216	7.492293144
ATP5PD	10.14432078	10.67223017	10.44138653	10.80862235	9.386416541	10.29479735	10.6453187	10.11488116	10.81623978	10.61494446	10.7568304	10.55353635	9.842408645	10.01528893	10.7756267	10.42997635	10.78337439	10.59012606	11.20070082	10.6637662	10.42908104	10.14331574	10.14578233	10.05735999	9.843261579	9.894690929	10.19183877	10.26509204	10.49136047	10.15723979	10.56776182	10.61894101
ATP5PF	8.419685932	9.289088594	9.152210195	9.359717894	7.632043999	9.058343879	9.138095326	8.945665034	9.245322127	9.418626001	9.387214668	9.237842486	8.491881497	8.639511318	9.397752342	9.166565652	9.684060363	9.049902829	8.700223369	8.411255054	8.431215692	9.436645381	8.833972299	9.010864963	9.028124066	9.120952425	8.715506181	9.091435429	9.121266	9.146928089	9.184169522	8.717309291
ATP6AP1	9.280482787	9.004619399	9.22111698	9.081311187	9.535091461	9.147038376	9.445062603	8.689743338	8.884178928	9.028107723	9.144470785	9.174585789	9.041977375	9.230320837	9.218322265	9.195096774	9.187704426	9.06483948	9.41314972	9.343579098	9.191851384	9.058151602	8.912123472	9.18004536	8.99261855	8.919842981	9.064313166	9.344409581	9.242983831	9.18788552	9.120301208	8.792746152
ATP6AP1L	3.808123905	2.797429511	2.428286624	2.59531519	5.505599722	3.595795773	4.01030809	2.534780642	3.570657223	2.484613779	3.770341106	3.3364026	2.453748427	2.667478003	2.888729189	3.127497444	3.058473046	2.097043715	2.375065092	1.733786713	2.800857335	4.116551125	3.464089843	4.088106355	4.250877581	4.260386156	2.976073091	3.701126239	3.374073842	3.45558345	2.981202944	2.924938444
ATP6AP2	8.787554408	8.285158102	8.790825888	8.679750849	8.752615824	8.689964206	8.538362221	8.005651404	8.554310677	8.347176996	8.561624825	8.997640498	8.492795792	8.448593142	8.931506221	8.778982108	8.37179617	13.40766946	8.976080612	8.009507861	7.990103405	8.107302593	7.55310908	8.330901609	7.460381825	7.406285605	8.694218859	8.378820457	8.682847156	7.929860297	8.446078327	9.408967201
ATP6V0A4	2.530614	2.579141214	2.543482257	2.58699179	4.166690187	2.553968023	2.523648137	2.58642541	3.322908894	2.588187452	4.099818163	2.583126018	2.55354183	2.62066346	2.54787933	2.5441448	3.033938309	3.289972078	3.240205324	3.182166408	3.236060404	2.123407676	3.636826978	2.117858412	1.881005606	2.448876862	3.491835916	2.465142683	3.488279748	3.288718545	2.564136032	1.617679974
ATP6V0B	9.467033167	9.067812615	8.788446301	8.805509024	10.44292247	9.30114741	9.527256801	8.91851327	8.233288031	8.573110363	8.706164802	9.117414872	9.025197477	9.164986187	8.937974509	9.228293973	7.776078971	8.69422073	8.783076511	8.718656854	8.232579187	9.640001284	9.368630208	9.748475706	9.755041468	9.782845469	9.193773817	8.929709249	9.447193047	9.195707965	8.982452794	8.651295421
ATP6V0D1	7.895285995	7.696094296	7.611793093	7.379915117	8.586688712	7.863329766	7.928088205	7.577508707	7.217946063	6.925960582	7.455489585	7.780952575	6.94816109	7.157941032	7.324364794	7.290519905	8.011324596	7.85012091	8.072960539	7.587359356	7.81863986	7.363599973	6.994166653	7.296949058	7.365051793	7.087764021	7.431132438	7.6445994	7.600820971	7.289574312	7.297795176	7.88857368
ATP6V0E1	9.820436708	10.0872699	10.3773026	10.24206254	11.01179968	10.03223357	10.14390769	9.915100365	9.703898	9.709675097	9.877001792	9.854957012	9.839375601	9.798201795	9.876260245	9.810869124	9.79947362	9.645937314	9.670973128	9.629332267	9.671790389	10.26894355	10.35307994	10.37168242	10.32334301	10.25252764	9.704532113	10.06929749	9.919287748	9.614352522	10.07700265	10.60855451
ATP6V0E2	6.177466344	5.902371684	5.145722707	6.257847315	4.829061942	5.429396515	5.688286256	5.156235789	6.160134942	6.052112363	5.770321982	6.092141905	5.556757792	5.728332956	6.506149318	6.211450069	5.175854171	5.510025699	5.582162981	5.461082765	5.561156292	6.35239084	6.055941001	6.448442186	5.730803421	6.04057944	5.991265131	6.23324265	5.786392424	5.986804799	5.4718363	5.36565571
ATP6V0E2-AS1	4.351723579	4.796651829	3.1672257	3.902914632	3.152425108	3.652511428	4.953996362	3.994679666	4.803259895	4.420536826	3.941300955	4.805007925	4.752044757	4.464265576	5.099337155	4.491275275	4.586961786	4.644195944	4.671249234	4.073988078	4.087813025	4.108866477	4.324619353	4.289089326	4.267067978	3.981513835	4.969802848	3.98504047	4.385616525	4.934104434	3.759429817	3.65632445
ATP6V1B1	2.408246919	2.409126411	4.409373229	2.423497722	2.386543441	2.397073604	2.392977076	5.019152716	2.374863756	2.389208772	2.417234008	2.398999753	2.39399979	2.627558376	2.385862458	2.399122868	1.57570559	1.886280849	2.390804804	2.180258532	1.636604365	3.647470986	2.33985345	3.365221195	4.009294885	3.995039056	3.164702218	3.249455278	3.610615869	2.08918235	0.973274216	3.23060031
ATP6V1B2	8.502850314	7.934123423	8.758121788	8.301494889	9.056433567	8.603992425	8.910691	7.947479834	7.180514913	7.606427797	7.856214084	8.411482088	8.006431476	7.929109308	8.042268274	8.271879665	9.198897524	9.453288405	8.012390503	7.812726293	7.514926018	8.128473764	8.164671786	7.730785133	7.896009904	7.893492539	7.89793161	7.758434433	8.137878781	7.839352577	8.413292812	9.131687329
ATP6V1C1	7.763125758	7.788518911	7.734091208	7.780447608	9.068320207	7.877790867	8.010603368	7.656831765	7.523008451	7.607655329	7.711698317	7.821216723	7.59533161	7.486988915	7.645080583	7.652095888	7.728776062	8.110329621	7.994357258	8.120007267	7.341011437	8.044887908	7.287310475	7.695714419	7.772789367	7.708283241	7.626209604	7.553199057	7.637293661	7.59385133	8.051812834	8.234256379
ATP6V1C2	4.554048051	4.430961552	4.837266725	4.766857815	4.253804385	4.824706141	4.788184232	4.12357534	4.505276337	5.656754853	5.46596508	6.218426644	4.36925445	5.230509059	5.318485864	5.0539101	3.689804589	4.604996137	4.798974799	4.711690941	4.959954507	5.266429223	5.177796866	5.068942615	5.383898628	5.351761477	5.075092174	5.125561898	4.549145493	4.234190496	5.343384825	5.063569765
ATP6V1D	7.009786059	7.290595074	7.436146638	7.211133874	6.722717627	7.113912105	7.472289977	6.911105647	6.692630112	6.928728956	7.667550132	7.16475274	7.065284787	7.092060417	7.2844399	7.46604454	7.563455104	6.435221473	6.991039664	7.411205395	6.910191722	7.260027419	7.127510942	7.384389758	7.109789894	7.249950638	6.949058063	6.874546335	7.041454333	7.134401578	7.385360623	7.571392505
ATP6V1E1	6.550122735	6.18380414	6.828347142	6.961729443	7.005481715	6.628619571	6.681488648	6.617835997	6.225941509	6.210851845	6.36593593	6.322493508	6.176432372	6.697917746	6.473038269	6.148090821	6.445142653	5.782011711	6.361449981	6.213065431	6.212334241	6.767859237	6.879972354	6.899084041	6.747760419	6.645758605	6.537527748	6.600745494	6.657128084	6.064128672	6.684383879	6.543621258
ATP6V1F	9.170944197	9.354982636	9.510665702	9.693789815	8.47151816	9.513793653	9.451786837	9.323560504	9.466116247	9.470888424	9.504766567	9.459822295	8.917537129	9.23420807	9.653581801	9.418906912	9.663721278	9.492215465	9.626553396	9.521770366	9.653173449	9.274268555	8.94233335	9.345195176	8.842251827	8.935977552	9.329974188	9.665473033	9.584288527	9.489838041	9.060077709	8.868842036
ATP6V1G2	5.514863739	6.161936787	5.797612418	5.347800493	6.940595195	6.553340197	5.380471054	7.722311209	6.354684233	5.932449908	5.996799399	5.242210739	6.979986356	6.962396332	5.657054131	6.076749459	8.48873168	5.920229237	6.119850248	5.154351702	6.267815986	5.325716487	7.514430732	5.05115457	5.393984287	6.294572631	5.377930701	6.730796031	6.394961685	6.355538682	6.981509641	5.119740398
ATP6V1H	6.595742564	6.343019012	6.976808029	6.862028339	6.568177543	6.194240693	6.584867047	5.478892629	6.911028151	6.685969294	6.424494357	6.875051556	6.062931013	6.046364772	6.469096497	6.539031486	6.72147753	6.976401947	6.873986713	6.829529486	7.046475477	6.031424454	6.08864092	6.170487872	6.181492827	6.076582349	6.520857015	6.623403926	6.866300915	6.299695972	6.624940692	5.926462789
ATP8A1	7.703833594	8.660487293	8.49313779	8.778731587	7.628263911	8.189066709	8.651263784	7.646543952	9.21077491	9.337582404	8.862826219	8.607859794	8.361990857	7.732731017	8.907055112	8.886399467	8.598259002	8.826901015	9.025398201	9.019575988	9.199609627	7.860146121	8.150046346	8.015820295	8.029970688	7.967456659	8.553428849	8.145997733	8.315581522	9.205798499	9.07273522	7.278851779
ATP8B1	2.482057544	3.798946974	4.108629632	3.687352632	3.965714825	3.91583139	4.05078921	2.517971477	4.221978442	3.6747206	4.348470658	3.907639195	2.960506908	3.789860837	3.822652736	2.493327707	3.875764897	3.752428664	3.704179443	4.112746889	4.064655576	3.513760803	2.488911173	3.633230279	3.71823362	3.292817024	3.886629017	3.117270825	3.437348093	3.433292402	3.595655051	4.225284401
ATP8B2	5.685571359	5.453431749	4.397675854	5.664804416	4.604676624	4.95307911	5.094653129	4.329458453	5.406230057	5.537728538	5.590769816	5.094653129	5.039648735	5.695503925	5.410845218	5.201927607	4.597388507	5.492879535	5.348820103	5.48306907	4.887400108	5.424151483	4.568793707	5.606952242	5.426459746	5.139823637	5.385409855	4.982826531	5.075032781	5.360281076	5.523622617	4.93106561
ATP8B3	3.3898626	4.837919415	6.150972095	4.855535948	3.228222341	3.708015327	3.455549578	3.573052274	4.3844168	4.40298428	3.319713892	4.020366246	3.899688488	4.36994707	3.9091814	3.754110906	5.128551425	5.276397143	5.28744301	5.399183565	5.152958535	2.945475355	3.242432326	2.953402044	2.68849571	2.91510694	3.317910885	4.744021287	4.581748016	4.237997311	4.731483766	2.838330838
ATPAF1	3.0288656	2.812044532	3.65072709	3.819276301	2.801345282	2.8751028	4.212362088	2.81611334	4.089189507	3.978326014	3.430216258	4.160331914	2.828945671	3.343574905	3.917366342	3.496746436	2.746559465	3.23124339	3.076328767	3.239741659	2.791097273	3.837860788	3.939052022	3.503780353	4.094580986	4.165796982	3.006231268	3.508515721	3.50546385	3.555854697	3.470568142	3.807302879
ATRAID	7.451893329	7.709020001	7.580505858	8.179451086	6.70595585	7.616057487	7.761152593	7.067268362	8.128920949	7.876843848	7.821105213	7.816802968	7.428279038	7.919823979	7.649054214	7.654361953	7.459203798	6.94709223	7.530748313	7.104168857	7.251784317	8.051942387	7.921523766	8.039753414	7.987432133	8.104231666	7.440300004	8.132138091	7.738464645	7.176149119	7.871076616	7.584064856
ATRIP	4.69083879	5.282767608	5.174007911	5.44823455	5.282562599	4.216086248	5.809603219	4.474811278	5.63012501	5.348750037	5.250526606	5.118905188	4.531412836	4.599796328	6.150910316	5.277741586	4.694505583	4.980505679	4.940698674	4.705039043	4.696987063	5.598351442	5.804699508	5.478332639	5.363586476	5.29943323	5.405000358	4.83562743	4.697040309	5.395300676	5.503673955	5.068070239
ATRN	5.782151317	5.547296329	5.90500829	6.197291616	3.826065616	6.091524079	6.326933641	4.95192619	6.399804457	6.028845571	6.579212738	6.51620874	5.6055498	6.101476284	6.534274853	6.117105108	5.00648453	5.223541205	5.252311164	5.068528014	5.470420574	6.637312353	6.524773147	6.329715715	6.757075964	6.755450035	6.020577866	5.96908412	5.821450156	6.03634593	6.02088988	5.601564711
ATXN1	5.975175936	5.404613787	4.948054987	6.0388166	6.740747047	5.989876086	5.970035714	4.882166231	5.051958373	4.990843463	5.758203534	5.592655586	5.492557169	6.031988	5.767230023	5.876733463	5.585026553	5.323342565	4.818313938	4.995261114	5.32808859	6.131624264	5.578087874	5.969366851	6.380202613	6.419411615	5.605655218	5.388920861	5.528132683	5.777787945	5.462963236	6.152515585
ATXN10	6.311031095	6.768598232	6.575030326	7.069873815	5.17194494	6.575334998	6.668100168	5.997722534	7.115312019	6.978566756	6.893388454	6.91736948	5.987495216	6.555191873	6.920880127	6.651726112	7.799000838	6.894995083	6.720983953	6.517907001	6.760204594	6.606540194	5.56933035	6.463966149	6.420470968	5.835890856	6.11797777	6.610114836	6.526478547	6.742235175	6.817022281	6.638845771
ATXN2	6.451212795	6.67824904	6.105772853	6.624699518	6.504835973	6.388184669	7.016968478	5.932261397	6.700944022	6.167468769	6.7996898	6.547858283	6.230964461	5.798331174	6.33067222	6.309170267	6.914570666	7.029449348	6.617013232	6.429799881	6.384081538	6.147132038	5.842419777	6.090813595	6.232712204	6.304947823	6.681510706	6.614513441	6.326952277	6.426849235	6.144273303	6.24630875
ATXN2L	7.672503246	7.391938746	7.280603464	6.995664831	7.600903818	7.319349903	8.324721584	7.809111908	7.161620057	7.389662912	7.313952594	7.335068413	7.492361338	7.425330257	7.174292243	7.323961539	6.852084709	7.196317023	7.257273723	7.258890775	7.437460814	7.658158464	7.717268489	7.729334863	7.688719815	7.709803002	7.485178967	7.692139017	7.441846925	7.252003864	7.052952089	7.679737114
ATXN3	6.483335497	5.754831328	5.89619628	5.439233335	5.83946771	5.433387579	6.152849608	5.817480176	6.025986627	5.741133392	6.006537821	5.952931151	6.144230516	5.632198293	5.86787024	5.46505825	4.84260688	5.758121168	6.176120127	5.923707882	5.677993982	6.005092693	5.647857032	6.110217476	6.196523252	6.117550269	5.763503172	5.954553521	5.783769152	5.827381899	5.600125595	6.21894869
ATXN7	6.964698194	5.545960817	6.083097317	5.072701662	6.135203871	6.730742095	5.233233508	8.278788672	5.307581162	5.515948085	5.126234889	5.378747465	6.685872669	7.201920189	5.34384443	5.878603217	6.084175765	6.199074908	6.36832242	6.181215704	6.174719413	5.898727647	6.013853665	5.837851707	5.714593302	5.790118815	6.276580043	6.061749731	5.798963795	6.453350627	5.372468352	6.18642523
ATXN7L1	5.363515472	5.209926026	5.229381537	5.417812401	4.469652659	4.957808095	4.961239234	5.112309112	5.368783572	5.058884938	4.980942707	5.328403498	4.899396867	5.622974247	5.376616277	5.44626755	5.263966433	4.988321779	5.512735476	5.251075616	5.278397555	4.613811783	5.833979943	5.153139437	4.774251187	5.088791142	5.353444082	5.50958861	5.214256498	5.115324366	5.195149897	4.619954293
ATXN7L3	7.44952498	6.909165529	7.360467597	7.305621118	7.948041856	7.374435028	7.262887482	6.756918674	6.967261028	7.135235788	6.876237208	6.947716628	7.174812992	7.162359778	7.292727222	7.113021406	7.06030441	7.323572122	8.332434654	7.061430125	6.678543025	7.096498441	6.99817232	7.2163843	7.147779001	7.029338204	7.030952553	7.002690507	7.377886966	7.521752238	7.598576431	6.611453328
ATXN7L3B	7.210729123	7.6810461	7.711801775	8.020850541	6.950391043	7.479814401	8.030322181	7.017521907	8.243423706	8.075119493	7.898795928	7.710597862	7.463191223	7.672973477	8.553805118	7.906883146	7.195462344	7.223045114	7.223375503	7.418396057	7.046089284	8.200692341	8.147025229	8.263203661	8.292439724	8.18769751	7.801558217	7.489181883	7.437657816	7.99503523	8.029253904	7.615421995
AUNIP	1.982478744	2.101996339	2.498928342	1.737723865	1.717787785	2.954142302	3.704010229	2.811619332	3.015590588	3.393865638	3.572445405	3.806081996	3.623679989	3.928641203	3.357793128	3.52559114	1.227964996	3.27754779	3.361523895	3.733088998	3.540703015	3.220829378	2.78131167	3.101760931	3.162333354	2.434805834	3.07837094	2.78397284	2.386111617	3.823851698	3.64457652	2.165676584
AUP1	8.29520309	8.180617681	8.249034251	8.407759399	8.057859619	7.883018599	8.143715744	7.441444867	7.817495817	8.24528686	7.733764466	7.843802572	7.826270479	8.155106304	8.395255702	7.994808065	7.649795419	7.795405831	7.675364147	7.886381445	7.234152309	8.457056977	8.065760071	8.509130522	8.536141377	8.487009162	8.173846517	8.358192783	7.926884416	7.928735714	7.6515584	8.240641418
AURKA	3.613869353	3.804619639	3.516951688	3.874114197	3.356466252	3.257152262	4.152077005	3.989705759	4.091443028	5.251767682	4.081747273	3.7619168	3.021350822	4.270982841	4.810211153	3.288145139	2.742451303	3.200016571	4.335656567	3.868291233	3.818492689	3.885120494	4.964179838	4.166449853	3.994828023	3.839640941	2.962711524	4.294499185	3.957417755	4.33284371	3.581951673	4.111688852
AURKAIP1	9.140432716	8.564166961	8.877633739	8.929064114	9.105547241	8.7850283	8.787544587	8.745646021	8.484087242	8.859842784	8.668531199	8.72325629	8.649574437	9.073294177	8.911752062	8.695711111	8.33173305	8.703680349	9.070945299	8.921599182	8.580149463	8.942223422	9.118200693	8.882279412	8.6842917	8.73900454	8.592308877	8.802822521	8.857805949	8.785148944	9.086269793	8.792839509
AURKC	5.931891967	5.830350141	4.512108596	4.482173266	4.337631358	4.76182093	5.231269652	4.457619064	4.351418237	4.425953719	4.826366287	4.522543486	4.435060456	4.449248564	5.027529746	5.226656308	4.80598799	5.326050937	5.044361281	5.4338921	5.72193709	4.447030157	4.305705735	4.461863632	4.364859737	4.40949754	5.109781002	5.081497939	4.89844832	4.02679962	4.934583989	4.819182241
AUTS2	5.145282809	5.656724765	5.320098488	5.111057178	5.456833926	4.532351663	5.665154477	4.80100259	5.660795065	7.165845312	5.255097604	5.455121869	5.399991999	5.505501819	5.358038717	5.268675733	5.244396478	5.368709	5.289510551	5.545058474	5.657660327	5.800638234	5.09521506	5.430836525	5.601656663	5.254430055	4.918794729	5.095679634	5.232147033	5.691827131	5.884673832	5.784857699
AVL9	5.437210916	5.342378342	5.349518599	5.050919701	6.234382436	4.971966695	5.008680701	5.011874858	5.301360528	5.290084509	5.578643788	5.430607709	4.921688081	4.469211617	5.565754906	5.573074773	4.858324976	4.797988981	4.895679854	5.377459632	4.408651418	5.746991537	5.265886233	5.710105041	5.986898057	5.75444354	5.114456141	5.115818689	5.198690413	5.331406231	5.198767618	5.77749942
AVPI1	5.812136447	5.307215758	5.491780299	4.93465761	4.816394331	5.867038921	4.836535689	6.297894786	5.313714926	5.831903216	5.672353292	5.320200711	6.619481978	5.971114643	5.142113853	6.079886848	5.515364057	5.499867949	5.098182861	5.007606714	4.871255506	6.218634936	5.729564268	5.292951527	6.225965807	6.356711045	5.426933149	6.472019694	5.040414	5.268696325	5.571250133	5.72218263
AVPR1B	3.114774754	3.95403363	3.018220373	2.991529514	4.713481133	2.982225331	2.933803671	3.297403517	2.936236755	3.010511249	2.997283594	3.015932638	4.080686687	4.166772922	2.9451624	2.943982045	3.560094331	3.705062769	3.330120128	3.670225063	3.690417821	2.950799957	3.160538699	2.997848562	3.088188737	3.199140385	3.257980528	3.232092113	3.247611955	3.377946236	3.38380576	3.403208561
AVPR2	2.819289064	2.868369258	2.803728354	2.881233129	2.836031546	2.82484452	2.777684013	2.901555889	2.812038561	3.45387337	2.834479988	2.887174229	2.822227975	5.542926821	2.849027647	2.825663865	3.072290026	2.844942163	3.454594979	3.570356025	2.724440819	2.940170896	2.938488663	3.221142074	3.084321513	2.746733455	2.694512722	2.730269686	2.761660464	2.705539924	2.695372242	4.649659143
AXDND1	3.908199518	4.547379489	3.907446737	3.824674112	4.469548875	3.885532522	3.877515664	4.298254668	3.908932954	3.884021533	3.829977054	3.878662608	3.862715482	3.952107212	3.839280543	5.421365292	3.708187912	3.780994742	3.981082822	3.964867837	4.244728948	4.119952387	4.123728214	4.157449823	4.616566472	4.34347907	3.755570859	4.669479038	4.649943557	4.381187917	3.838640937	3.202954069
AXIN1	5.640918855	5.573545767	5.423087277	5.916971598	5.664042545	5.258508289	5.598457773	4.534430088	5.881403656	5.497616908	6.015364304	5.365759553	5.961384688	5.421355776	5.720097705	5.652230315	5.420869406	5.573123634	5.82968314	5.503132212	4.680932417	5.290021842	6.71406005	5.267511197	5.376576913	5.997279648	5.544614696	5.139965812	5.339335169	5.821212324	5.176268718	6.271017721
AXL	7.076360393	6.910072638	7.514628165	6.451754542	7.45681095	6.802955696	5.964494742	7.783220471	6.296377895	6.791533844	6.354356301	6.472251372	7.073490206	7.758252679	6.646749976	6.594857124	7.484498601	6.860859247	7.127954225	7.552350423	6.531772791	6.732593841	6.738371238	7.182469073	6.184188618	6.413889066	6.872352172	6.494674021	6.458106799	6.955433476	6.665097571	7.765900715
AZI2	5.972229762	6.477439942	7.004186948	6.669378018	6.258178421	6.14339922	6.625831588	6.766400722	6.488273614	6.292919574	6.535245392	6.522692448	5.88321747	6.069204439	6.376491644	6.358941557	6.152009328	6.763726538	6.341976099	6.411714806	6.111157433	6.61250351	6.105616656	6.321576726	6.814581486	6.359098507	6.040790741	6.587238407	6.527479583	6.08501174	6.468860314	6.760902064
AZIN1	7.264462545	7.592807023	7.762529974	7.905627973	7.793277973	7.55839435	8.09375309	7.126528566	8.325531805	7.6806529	8.053432867	8.061672961	7.642243411	7.350905089	7.561718605	7.91288525	8.523326961	7.930145668	7.851407428	7.760595854	8.46944022	7.19536746	7.450875654	7.511862138	7.338867011	7.234815154	7.623120317	7.365429782	7.498347636	7.805322166	7.648606373	8.350945605
AZU1	6.001816606	4.993128209	6.827184294	5.722243694	4.834700601	7.864141587	6.951500933	5.730651038	4.472209923	3.205927444	6.253204969	4.067121127	4.553495069	4.926015384	6.130264387	5.112110444	4.468718552	5.015685258	6.109361061	5.360460032	3.595233813	5.75918829	6.605886381	6.333209805	5.595050401	5.832009321	5.285585223	4.83527339	5.226553211	6.562220215	5.793321855	5.161042181
B2M	12.60770769	12.90411222	13.56807424	13.55998399	12.71197904	12.91678473	13.14609856	12.5700509	12.78589739	12.78895533	13.05701382	13.09307734	12.55780001	12.43592822	13.13113372	12.84280094	13.17128872	12.88491014	13.12744605	13.04477718	12.31333978	12.90664045	12.87706686	13.0301047	12.86612042	12.71715409	12.80283464	13.15824198	13.27488767	12.81949745	12.93539521	12.44747327
B3GALNT1	5.769538083	5.399011362	5.903552369	4.865663924	5.982593257	6.237475052	5.263680265	7.130627886	5.106027241	5.449529611	5.104782704	5.231783772	6.08488603	6.307051801	4.820582121	5.490940601	5.680477711	5.732842735	5.81613768	4.932975296	6.171697702	5.629850447	5.465353425	5.842778337	5.050516744	5.929099531	5.20901311	6.024357416	5.761995523	6.124135899	4.907895825	5.760860025
B3GALT4	8.349061241	8.176035754	8.162817396	8.585457874	8.681618078	8.023371605	8.008518374	8.079299628	8.230167044	8.201128494	8.777827976	8.250135434	8.151275911	8.780139184	8.281915662	8.303716426	7.765899544	6.913861841	7.375701556	7.173964117	8.238209656	9.046374646	8.867175028	8.947913483	9.211885525	9.29486961	8.723824934	8.144410035	8.335884237	7.886291265	8.901115747	7.877660681
B3GALT5	2.622299324	2.474621581	2.535545497	2.483734098	2.434068635	2.497264046	2.501512247	3.368630335	2.485061835	2.485406998	2.510687619	2.494822615	2.471253537	2.500548059	2.533352075	2.472802867	2.871620416	2.967881948	2.737396252	2.654072075	2.871304909	2.604132152	1.817539338	2.519074512	2.631686632	2.036672054	2.376322498	3.083127032	2.333341591	2.363949267	2.6835941	2.475705358
B3GALT5-AS1	4.362062575	4.239345394	4.179796171	4.072116917	4.619099357	4.279988576	4.2098609	5.339653667	4.13857202	4.139663604	3.939146061	4.023245831	4.323330514	4.109198707	4.099560493	4.288853116	3.905868217	4.102054328	4.280959107	4.16562351	4.916222656	3.939337762	4.721049721	4.131389982	4.140552506	4.426762136	3.782133515	3.963963283	4.385786876	4.811264484	4.1387985	4.46329181
B3GALT6	8.229935905	8.050697424	8.541022201	7.778639365	7.72219709	8.279539416	8.105063031	7.639957823	8.890126578	8.74621095	8.423168554	8.537139987	8.49968861	8.683367754	8.376170444	8.552459112	8.482447182	7.955161563	7.715116613	7.861193321	7.933186152	8.685775106	8.363294295	8.472684117	8.789718395	8.795652928	8.45718104	8.579906061	8.382705533	8.43715693	8.294079666	7.750984802
B3GAT1	6.690335788	6.613632103	7.611109709	8.269809514	5.314515333	7.056022639	7.079066912	6.575052971	7.482266555	7.307210011	8.587397952	6.059865329	8.293896639	8.546196842	8.270026708	8.026797976	6.850451267	6.888237114	6.734815124	6.278726069	6.70462317	7.732125921	8.52369793	8.088846191	7.588768711	8.117395398	7.544093859	7.429509639	7.214960957	7.324730661	7.132440687	7.526994132
B3GAT3	7.612112195	7.44159836	7.161448902	7.234881339	7.303234943	6.933546975	7.129766162	6.511706759	7.671952594	7.599718535	7.549730926	7.24700199	7.32412573	7.486171268	7.787326234	7.593297977	6.484515531	6.748442356	7.990006679	7.096801848	7.258015665	7.435019799	7.838991174	7.602323626	7.443151039	7.422079504	6.978455465	7.333846612	7.486566933	7.441706622	7.84295686	6.978531523
B3GLCT	5.628850221	5.598446445	5.091019762	6.011018343	2.697014822	5.806915985	5.688473265	5.160171329	6.292234833	6.419972659	6.36209775	5.77763822	4.825191966	6.173664764	5.924855179	5.721691712	6.038824048	5.93062659	5.212607156	5.714009339	6.390768794	5.096277016	5.243217661	5.313906738	5.125054532	5.703530988	5.548924747	5.919101992	5.785263468	6.166957975	5.766017519	4.287361578
B3GNT2	5.606299747	5.464664549	5.808195939	5.972028936	6.384213055	6.042810457	6.364387263	5.761980169	5.819727841	5.761550651	6.162899969	6.31683891	5.490375659	6.104104034	6.043726287	5.804879214	6.161295931	5.610499738	5.874208251	5.634879959	5.664903037	6.292394521	5.791470674	5.725870395	6.327094234	6.203630594	6.051755536	6.150883786	6.077384039	5.4933428	5.568186067	6.306726488
B3GNT4	3.769612241	3.550399365	4.137411667	3.590082141	3.86177889	4.328318582	3.609476622	3.571918437	3.531594508	3.780054088	4.073737295	3.559594039	3.571054704	3.615380962	3.55611371	3.554677636	3.985264442	3.875518196	4.176059653	3.86752971	3.657855318	3.68415144	3.478071037	3.791473333	3.443329049	3.556536364	3.455400726	3.810202203	3.581214984	3.589119153	3.814662978	4.255577263
B3GNT5	4.542479491	4.363398516	4.595415787	4.596449357	5.754986834	4.797003502	5.083606565	4.790303308	4.028098375	3.847074406	4.687117548	4.277671089	4.43562541	4.291272864	4.271397301	4.055761446	4.2919894	4.651149401	5.205304008	4.755973769	4.738503968	4.547477506	3.721060057	4.570106112	4.512695381	4.300106224	3.933120138	4.13487365	4.221638374	4.435445564	4.851575878	5.607749561
B3GNT6	2.515857903	2.455876519	3.798093833	2.512385437	4.180012217	5.38505233	3.443090823	6.458395851	3.758389984	2.440945707	2.474403756	2.440711523	3.509689652	3.986626311	2.410729547	2.463542888	5.11872108	3.182115562	2.998603398	3.838377504	3.143311218	2.713773048	3.696777665	3.798640095	2.508050432	2.924582258	2.603923127	3.787812393	3.41996086	4.244988536	3.046884479	3.185690102
B3GNT7	5.288118113	4.154657106	3.09317577	2.145398374	5.478282044	3.188775206	3.782244139	4.147120473	3.251227805	3.296925103	2.065618742	3.674386084	3.9250365	2.606335775	3.375410087	4.493177327	2.470591335	2.365547611	3.218784602	2.708160029	2.346304479	5.094266951	4.172629224	4.394988979	4.854267138	4.57973729	4.272155907	4.163030997	4.00642647	4.645430948	3.206338843	1.580787788
B3GNT8	8.991264648	8.541095092	7.9386852	8.101403446	9.920643033	8.614908856	8.762337254	8.58060509	7.607676492	7.663235601	8.465236693	8.583796627	8.557464207	8.726746545	8.085924506	8.290559264	8.188085784	8.524165572	8.665053087	8.87574592	9.021264023	8.279988026	8.359699976	8.337739493	8.053657522	8.177257913	7.787117282	8.399233659	8.664629143	8.432830678	8.92563525	8.430513706
B3GNT9	5.608964667	5.342902889	4.55564066	5.289382916	6.001366106	4.61183735	4.581704755	4.088805697	4.419365295	4.92071053	4.095962689	5.450440888	4.560044043	3.256742856	5.655590685	3.817924553	4.555121548	4.217714495	4.334595365	3.212684027	3.861695799	5.666771712	4.678805497	5.486623247	5.999391346	5.622100318	5.09136217	5.780250128	5.443259302	4.728994135	4.807437743	3.002494644
B4GALNT1	3.356952906	3.377097119	3.411395805	3.383382426	3.355505234	3.401170216	3.443707781	3.384028905	3.33941143	3.443014026	3.352058126	3.441144826	3.385497683	3.297344655	3.339997241	3.348743362	3.151528493	3.205318676	3.431248844	3.541937465	3.306495618	3.409123388	3.339401457	3.486752474	3.546929889	3.547578722	3.647496741	3.394647308	3.42882074	3.420554085	3.148032694	3.429192247
B4GALNT2	4.278595771	5.608797824	4.31522283	4.183175779	5.613154784	4.282133081	4.24956144	4.155031708	4.183941071	4.289310886	4.195731782	4.297374792	4.232002098	4.264324035	4.175611027	4.195131534	6.593055184	6.583642564	6.473601492	6.229198544	6.265653463	2.321698359	2.443696418	2.202422898	2.575190437	2.58287754	5.681919132	5.606728606	5.125860641	4.957176288	2.72172834	2.313186756
B4GALNT3	3.291060026	3.117424614	2.952503026	2.942128813	3.388196654	4.421867263	2.907769563	3.881738037	3.72530582	2.92409897	3.210963679	2.943394725	2.904395895	2.851103328	2.912009279	2.920833744	3.14846205	2.927750239	2.798373788	3.338675797	2.399040482	3.20927561	3.298481053	3.212576604	3.896166548	3.934422963	3.460569487	3.429580429	3.449689656	3.526140127	2.394663795	3.107720514
B4GALT2	6.196917712	5.595349105	5.159466756	5.932862578	5.058822455	5.647225056	5.376453697	5.717502968	5.643678173	6.125188681	5.721289895	5.719605532	5.315062342	5.885418234	6.37499095	5.776417644	6.505800037	5.799490028	5.684510447	5.620461977	5.888060654	5.575087265	5.577561019	5.451114296	5.417899111	5.564607371	6.126884056	6.043238828	5.776793027	5.404772313	5.316288459	5.643979799
B4GALT3	7.610373672	7.238343018	7.192891468	7.650153297	6.911757581	7.615902717	7.226597862	7.488355427	7.501993631	8.041163545	7.394345009	7.217663965	7.580288134	8.235131224	7.92604016	7.70526248	7.394949231	7.471356814	5.9715316	7.445519475	7.628696814	7.979899794	6.991889254	8.006291823	8.185264684	8.070843331	7.484068143	7.699663232	7.430795424	7.401758813	7.404581499	7.762182191
B4GALT4	4.471959909	5.632132977	5.535172935	6.02572421	5.461045634	5.291139909	5.513513728	4.450678426	5.538840219	5.758781146	5.886154905	5.540986583	5.062890925	4.860806683	5.866012051	5.751006525	6.041831222	5.759608285	5.354214771	5.129512175	6.259010814	5.001422416	4.981683521	5.089831917	5.340613624	5.119000824	6.10444934	5.206272195	5.005158238	5.473574877	5.360508283	5.331658193
B4GALT4-AS1	2.741050386	2.645787732	3.711210805	2.677429239	2.648822329	2.730060347	2.953824896	3.070634809	3.818738609	2.725697369	3.713584063	2.741135952	2.697007965	2.695593883	2.677374323	2.69610639	2.548422085	3.250155239	2.911178998	2.911081653	2.723159235	3.21418639	2.804124172	3.448723991	2.71276991	2.963030317	3.810286767	3.007533458	2.783592577	2.634549784	2.681800665	2.669392779
B4GALT5	8.366710888	7.209207218	7.615774477	6.928654644	9.139285959	7.054693185	7.689286645	6.581700237	5.720560361	6.515900663	6.336224995	7.020654282	7.920426976	7.238867992	6.152849384	6.802260689	7.661681597	6.844294344	7.182159851	7.23640569	7.37283534	6.86940239	6.54087937	7.115288554	7.485437316	6.840850506	7.686622764	6.886511302	5.904614268	7.407151662	6.875191141	7.873108872
B4GALT7	5.730570312	5.949154936	5.759403743	6.406372696	5.363250922	5.984871893	5.786838498	4.825570269	6.142984129	6.211949472	5.547961787	5.315280727	5.712665645	6.210243742	6.247262998	6.01442803	5.220457403	5.238768504	5.326860986	5.553097608	5.46519678	6.490758228	6.351467709	6.394893059	5.890419016	6.343879517	6.190885291	5.919871455	5.973955491	6.141624917	5.359912798	5.448245347
B4GAT1	6.043982452	6.183329445	5.69477888	5.99281894	5.422310596	5.846072187	6.438910954	5.448366062	6.724854054	6.795565448	6.888141358	6.501602883	6.224318283	5.85262421	6.657161241	6.48426316	5.385248654	5.984554993	6.227452102	6.125434701	5.609540067	6.682310581	6.096723188	6.570296268	6.73156493	6.615806094	6.421075832	6.174246803	6.341500086	6.619982458	6.597953977	5.261744809
B9D1	3.091467585	3.022052153	3.057780978	3.464402793	3.290432827	3.042854585	3.342750901	3.017195807	3.042535499	5.735261202	3.507334853	4.258161291	3.228720974	4.315655172	5.456266516	4.342528645	3.232280319	3.973846551	3.197074583	2.799860989	3.024066134	4.372514004	3.250347655	4.073342893	4.620454537	4.521181044	3.719638159	3.764384643	3.434061607	3.360469201	4.38516164	3.677644108
B9D2	7.757909715	6.737199639	6.563010827	6.746240397	8.058538176	7.061207942	7.344833385	7.410216602	6.069597077	6.49047373	6.724756313	7.231499383	7.078684018	6.961004544	6.445554929	6.776613341	7.897246709	7.31680007	6.454886809	6.692979703	5.674491661	7.108911647	7.853523628	6.757316625	6.866340149	6.795650124	7.486939279	6.995233478	7.252169849	7.191045393	6.936750978	5.835809171
BAALC	5.173758468	5.795816735	6.668339936	5.274071013	5.753019967	4.953983487	5.041409813	6.081592384	6.612358915	6.001801512	6.207422293	5.865767709	5.300032054	6.246639844	5.932203829	5.485511304	5.076054156	5.134730404	5.30602374	5.480590579	5.545309131	6.135561148	6.491529017	6.187644645	6.12216909	6.364609609	6.439436999	6.424670022	6.284740595	5.803672017	4.785073794	5.180875169
BAALC-AS1	2.854886572	2.854149208	2.845584677	2.889851216	3.822193308	2.853595652	2.827194424	2.875553137	2.814506124	2.842942601	2.867668005	2.854083876	2.854786722	2.8627949	2.842122484	2.848398565	3.055834887	3.303899371	2.940642518	3.2636882	3.028028747	2.868101832	2.227712758	3.131542363	2.952661755	2.488566191	3.150583228	3.326252702	3.454455427	2.700585969	2.468003822	2.473764022
BAALC-AS2	8.46051701	7.604913173	8.085407425	7.626579729	8.495381286	8.899877534	7.445752647	9.4858716	7.415512537	7.799935388	7.585767262	7.715332684	8.650963067	9.409362866	7.318319516	7.962868273	7.76191303	7.959993136	8.659557055	8.091445517	8.223586738	8.060436851	7.922499708	8.192762971	8.249720352	8.085438109	8.47954041	8.601129269	8.584650836	7.851651899	7.732434841	7.495733941
BABAM1	7.794770353	7.507722709	7.72490672	7.55842708	6.933888133	7.77000193	7.341911889	8.169217662	7.710342604	7.816026526	7.456546624	7.283975067	7.53356627	7.836164679	7.498932304	8.00484225	7.578149162	7.034147917	7.549846557	7.73099448	7.017535318	7.732018594	8.201482525	7.551802086	7.693342986	7.940776707	7.644645295	7.757636215	7.512692784	7.479576611	7.902455543	7.3757797
BABAM2	6.697407442	6.161917069	6.604245009	6.489018485	6.53992068	6.469937632	6.424034298	6.28799445	6.424293797	6.477577099	6.366269736	6.42317287	6.727484935	6.995584568	6.65261255	6.120221869	6.335778674	6.58940757	6.693331493	6.715454094	6.073397753	6.571262917	6.290461073	6.686320913	6.501217938	6.410926726	6.334081602	6.469612544	6.401494633	6.369261893	6.539306901	6.839354752
BACE1	6.974378173	6.466690179	6.163085237	6.631490542	5.003593104	6.641903737	6.85560317	6.188557216	6.171007288	5.994583617	6.362722923	6.908377993	5.960274798	6.355713967	6.586162297	6.487415452	5.633439839	6.065570851	6.169364943	6.441795304	6.082388258	6.465256699	6.643795523	6.442087027	6.674473728	6.950231225	5.940183877	6.65292774	6.580416616	6.240878994	6.564787924	6.136645538
BACE2	6.611860559	6.748157239	5.452545232	7.217099674	5.691900087	6.525741525	5.983110226	6.882643464	6.547388705	6.456654893	5.785082258	6.19241748	6.222356319	6.316130022	6.441455661	6.348112823	5.770801227	6.167406804	5.99075163	6.038402559	5.770439444	6.861265042	6.109415339	7.158510848	6.770728195	6.642479957	6.45151634	6.681217593	6.394633394	5.644104366	5.799088819	7.001232889
BACH1	6.303436395	6.286295896	6.685298542	5.990045638	7.256752841	5.86405707	6.135829149	6.438369015	5.601444092	5.154930115	5.645119116	5.914396129	5.925611228	5.210636055	5.562910005	6.0079251	5.831129421	6.47503028	6.201557515	5.942256447	7.133294972	5.776460434	5.651923293	5.680198406	5.75370156	5.525677028	5.475700698	6.002540296	5.80289801	6.339575686	6.338466133	6.041205756
BACH1-IT2	2.366982574	3.983177228	3.683382171	2.698446057	4.222356881	3.474603094	3.601623355	2.477253376	3.138756202	2.816640972	3.850980518	2.771110068	2.337233088	2.428510148	3.160411856	3.205469898	3.21514519	3.366338068	3.371746533	3.641723669	3.613132403	3.114615918	2.61432554	2.985446884	2.942988865	2.605090397	3.304553212	2.844334217	2.740951402	3.30412986	2.416011244	4.269092675
BAD	6.77150248	6.028039984	5.270466423	5.914607451	6.109443536	5.808957756	5.938380352	5.43875964	5.713696861	5.882995552	5.845726028	6.066776641	6.393788444	5.423966646	6.05076306	6.233487398	4.809186447	6.135084417	6.111597755	6.060838122	6.133407684	6.091238033	5.755982309	6.444343142	5.981233256	5.736983615	5.922048759	6.075672541	6.203964476	6.224299829	6.200572192	5.195758801
BAG1	9.382937191	9.058339434	9.355142358	8.044066426	8.37303452	9.894687007	8.110300613	10.63095048	8.67136648	8.594217082	8.67136648	7.897454723	9.896946635	9.47823992	7.375594231	8.95127302	8.343509266	8.353937098	7.998154638	8.23652384	6.542213418	9.827534441	9.768622491	9.67262794	9.844725301	10.02897203	8.94579276	9.16436022	9.440685779	9.1448656	9.466844635	6.988970314
BAG2	5.530404336	5.745519693	5.348223375	6.033636258	5.144599036	5.400235047	6.00399907	5.779136177	6.058646806	6.101065995	6.211661689	6.01863942	5.020004639	5.661565361	6.314071182	5.768968962	5.186844111	5.800777551	5.208452808	5.92764034	5.408081464	6.047378938	6.003489282	5.702117933	6.170085586	6.081254133	5.732620547	6.191838807	5.917535564	5.34535269	5.302464928	6.081659076
BAG3	5.881182021	5.976770494	6.046150565	6.064946778	4.290883296	5.415686201	6.397005825	5.175907025	7.19543737	6.522971418	5.988737721	6.596647817	5.468724437	5.571864862	6.51985151	6.222071367	6.435187836	6.1167153	6.251325013	6.235614665	5.702067224	6.113649258	5.384291805	5.991438731	5.876239941	5.599572543	5.881688147	6.264699014	6.08534624	5.312442779	5.578671038	6.93584258
BAG4	5.624797571	5.849283958	5.453834545	5.755874715	5.900181215	5.898480548	5.987686893	5.390956251	5.983066578	6.111825179	6.015715649	5.945636426	5.417521415	5.917587919	6.062095309	6.086324643	5.497965311	5.684704892	5.98665419	5.371850028	6.16726981	5.848621846	5.882283869	5.865121136	6.142767088	6.075331321	5.870704532	5.575616388	6.071271112	5.510633583	6.328203205	5.611982237
BAG6	10.47061329	9.70208067	10.050921	9.523793404	9.979226368	10.26825593	9.731550996	10.63516885	9.418736718	9.790374715	9.542603906	9.581412619	10.20699227	10.49207866	9.471966471	9.947617504	9.246642292	9.840532554	9.506570655	9.621959491	9.504571088	10.08493767	10.61944377	9.927242287	10.41475041	10.24296103	9.937118028	9.535795368	9.456933644	10.16325102	10.29544165	10.07997159
BAHD1	8.377053182	8.308208237	8.108591215	8.528526447	7.889421577	8.012504794	8.447993808	7.784127852	8.61019752	8.529330506	8.754324942	8.410135359	8.375495	8.326862721	8.627780686	8.463030728	8.291398572	8.388739274	8.351050654	8.335156244	8.245355996	8.345134474	7.969070513	8.374500259	8.623473367	8.493705056	8.522718575	8.739414424	8.177981918	8.127641335	8.222332692	8.145993574
BAIAP2	5.363378793	5.531054824	4.19097351	4.956031673	4.243640155	4.607392727	4.598014756	4.029264656	4.460961837	4.54647269	4.381634928	4.356217295	4.703399956	4.905374716	4.621072046	4.834939105	4.058970778	4.256835071	4.694444249	4.518006689	3.914004716	4.96692467	5.024718668	4.980356865	5.127544477	4.904139019	4.928954481	4.8701279	4.746975823	4.250262622	4.51660287	4.538564132
BAIAP2-DT	6.60972217	6.740733865	5.529127146	5.708666268	5.776407464	6.916504889	6.431393261	5.617432714	5.736619507	5.566769672	5.823578801	6.696194459	5.487976018	7.039930295	6.296452331	6.527447199	5.198372824	5.999337593	5.941899768	6.095475091	5.96420107	6.356646701	7.374388399	6.274758855	6.213365762	6.085008463	6.092279765	6.102821643	6.237108221	6.372075768	7.031164595	5.01899217
BAIAP3	4.874246165	5.374810706	4.003207795	4.978886476	5.996920427	4.838209441	5.199460758	3.98203305	4.626488605	4.452240681	4.442610098	3.85883013	4.33974303	4.211985397	4.750593862	2.596130994	5.981266752	4.091170513	4.059967722	4.203198495	4.627296552	4.065052811	5.314648682	4.229911594	4.449434564	4.303416441	3.744532458	4.517906984	5.121899941	5.314936206	3.948158517	4.488006651
BAK1	6.608466763	6.140210137	7.418297527	6.321070686	6.141044339	5.965182588	5.984084921	7.205387234	6.420197061	7.286834394	6.597948896	6.636897639	6.398764738	7.093081514	6.923668558	6.648892985	6.684396613	5.669615522	5.889948186	5.618951983	6.45535392	6.970516204	7.548066908	6.823988786	6.85594273	7.351877559	6.925538945	6.421176031	6.17566858	7.312810161	6.23611563	6.508115133
BAMBI	7.82668924	6.338794048	5.494245441	5.129272831	6.237737812	4.54389212	3.644633285	7.138967236	5.950795072	4.390320253	6.1762134	5.376962118	6.119534473	5.439922965	5.53376791	5.32004551	4.675198643	4.455292019	4.86781386	4.75137258	4.049206569	6.709181614	6.865470055	6.370376163	6.729816067	7.022557865	5.208991095	5.746497664	6.021707736	6.613449474	5.557093564	4.931931755
BANF1	7.118601605	6.952667123	6.99414821	7.083979548	6.71207327	7.096036887	6.779128401	6.652616032	7.153335144	7.33833083	7.051502617	7.085239634	7.148613119	7.379564673	7.410251037	6.983575073	7.341452953	6.999423649	7.167654812	7.255678195	7.060109377	6.940915384	7.042543472	7.034028797	6.825274131	6.868857275	7.215535516	6.87492406	7.207171564	6.879830139	6.929794821	7.169285689
BANF2	3.216312654	3.141002446	3.109653718	3.228815686	3.094999549	3.075580567	3.068870354	3.156569945	3.06188276	3.143303167	3.194910743	5.794978232	3.124330116	3.120552394	3.08099322	3.123920171	3.317675924	3.63894187	3.455745284	3.706991872	3.864946368	2.732223579	3.584130825	3.002322677	2.762811767	3.057361444	2.83333205	2.763409933	2.810706079	3.255583385	3.857808246	4.240221329
BANK1	7.541174548	8.553251927	8.134879359	9.022191486	7.373587128	8.177185695	8.823159372	7.698211406	9.542028642	8.851833528	8.428349241	8.709825169	7.41388733	7.144353822	8.480584682	7.790719039	8.282160812	8.142629768	7.822617593	8.114136344	8.091674616	8.59025876	7.904121924	8.200699931	8.563075248	8.516827018	8.254761624	8.124381293	8.113375239	8.918517174	9.067816527	6.959938157
BAP1	6.354373013	5.796375252	6.104106769	6.471467577	6.571188316	6.296457945	6.029113042	5.641424968	6.184784851	6.002556907	6.051531767	6.206686218	6.088670726	6.393865881	6.465904122	6.111198151	5.70241457	6.101534819	6.390911862	6.408384754	6.379758976	6.168809994	6.298360774	6.051672176	6.15956264	6.060038803	5.986115217	5.899696777	6.234151756	6.519074125	6.336672358	6.045361025
BARHL1	3.660997912	3.116508436	4.660606066	4.801805236	3.815681455	4.091525223	4.357396223	3.128855484	3.569354052	3.104892373	3.11757238	3.11168527	4.034824295	3.078947872	4.093927678	3.748473756	4.201334591	4.046518791	3.946389878	4.04907475	4.037097058	3.86947508	2.535027814	3.683032542	3.634088724	3.293735196	3.977090266	3.782301392	4.197331862	3.605554233	4.09346981	2.784095033
BARX1	3.515112971	3.553999889	3.514120762	3.593892274	3.522950826	3.549583466	3.464184886	3.588552358	3.453902993	3.528103978	3.530419333	3.547240591	3.539776513	3.592811086	3.518277165	3.516262149	3.597403234	2.169922382	2.906617956	2.087908829	1.981518659	4.507896406	4.672458472	3.959014099	4.722221881	4.750810179	3.499532685	3.849826312	3.392780873	3.736105798	4.087269034	2.78329269
BASP1	10.8998388	9.837087737	9.408762194	9.57412712	12.06799957	10.76194616	10.12146418	10.30689345	8.924290988	9.400838756	9.713366862	10.23558753	10.66467877	10.59365614	9.364327907	9.60365862	9.980188436	9.772683075	9.958248872	9.995168665	9.548819017	10.34178426	10.17924878	10.40182802	10.2299174	10.25395308	9.786366482	9.861514029	10.19298308	8.978713372	10.00027823	11.46282294
BATF	6.96920609	7.213586871	7.126254026	8.570368208	6.90326511	6.768505961	7.612387359	6.472595887	7.220416132	7.039861121	8.28695949	7.421986692	6.857555819	7.144837614	8.144469782	7.422478893	8.028851341	6.702897711	6.333956738	6.157555296	7.193006282	7.185107477	8.07303349	7.604924023	7.746959083	7.932365592	6.496658431	7.474696246	8.130716706	6.575617481	7.230297728	7.891563205
BATF3	7.498963272	7.807988178	8.736178438	7.744330582	5.370249916	7.496468603	7.353089196	7.690038231	7.082343133	7.05060821	7.54610338	7.650784276	6.66552423	7.33699204	7.188008663	7.819577414	7.312300091	7.831370358	7.27645199	7.294781243	7.71996197	7.204336818	6.972896484	7.1759655	7.602571318	7.458916158	7.564533453	7.211561745	8.05136783	7.325319662	6.982541037	7.146846909
BAX	6.539635124	6.600158819	6.402222805	6.339926321	7.191388825	6.353654959	6.058872071	6.375986518	6.283235971	6.30717558	6.46355085	6.329080292	6.587419065	6.664154833	6.308807213	6.541712038	6.314849125	6.584947882	6.332705628	6.864230474	5.972984749	6.72678399	6.533355699	6.430223651	6.430911057	6.365364793	6.602705677	6.153925805	6.300309477	6.498229158	6.596945175	6.577290755
BAZ1A	6.540370064	6.593980101	7.580163747	6.805542177	7.612210927	6.709805867	7.520041423	7.284044612	6.373452292	6.399996249	7.219576685	7.127288364	6.817953261	6.570575898	6.504090606	6.522529735	7.228153077	7.075719704	6.710428689	6.956825009	5.33577711	7.053404998	7.054547557	7.213341807	7.10718585	6.910871416	6.919765888	6.554097019	6.743301723	6.558843647	6.757224364	7.762584786
BAZ1B	6.663803045	6.489535416	6.861321223	6.943684069	6.046757244	6.411735166	6.735849134	6.200690216	7.054107376	7.225143613	6.858423784	6.813964021	6.684489386	6.744159041	7.255134051	6.924655633	6.560874665	6.312817241	7.247226763	6.388525215	6.893198213	6.511483658	7.224675802	6.641928532	6.864218395	6.640704832	6.880807765	6.870049351	6.704438194	6.958678774	6.902532004	6.124768703
BBC3	8.151572973	7.669909011	7.027974888	7.847989152	8.699213423	7.684643908	8.229632304	7.412373018	7.469854476	7.853428629	8.281334205	8.163941145	8.275171502	8.182674326	8.214372582	8.260368806	7.309936038	7.562082853	7.376309926	7.757184382	7.487478651	8.320721984	8.468473777	8.414561037	8.352220314	8.482593241	8.167377319	7.66678151	7.960890674	8.489453874	7.402011194	7.919477336
BBIP1	6.242045967	7.087550625	6.777531179	6.885182818	7.147474337	6.822761456	7.206415558	6.696909035	7.015218246	6.955910133	6.717018745	6.773092737	6.447727703	5.768194379	6.703990318	6.681762922	6.598361459	6.999606496	6.403802415	5.917281564	6.550637297	6.921619276	6.616196868	6.939595115	7.189595402	7.215258599	6.68047747	6.801870949	6.946014265	6.44027679	7.114696674	6.510453872
BBS10	6.002111189	7.100378006	5.842369444	7.057277951	6.398497331	6.319867059	7.216582715	5.719193302	6.81270721	6.68596703	6.864347184	6.807231912	5.847690169	5.816572005	6.676240171	6.598902567	6.650479285	5.61793772	6.615415489	5.434500253	6.254548244	6.793696016	6.066176633	6.993228756	7.194705821	7.100361699	5.895129286	7.100635604	6.843128724	6.212995562	6.794799663	6.128874184
BBS12	4.097449463	4.921948388	4.664878754	5.223574152	3.881629246	4.562531558	4.767413434	4.575217975	5.192656088	4.976389971	5.398681386	4.89805584	3.669479183	4.297874796	5.387897376	4.774476406	4.584121067	5.439993007	4.81672765	4.862933004	4.784678437	4.695801719	3.58674457	4.543143396	5.148616765	4.540813826	4.618390538	4.468674437	5.020350204	4.633634283	4.422348187	5.059448673
BBS2	7.296313713	7.793351808	6.92263851	7.571386332	6.733652232	7.504112305	7.594988651	6.899468726	8.171362154	7.84513955	7.695076301	7.693338626	7.352329082	6.954710072	7.882619254	7.685030526	7.709360675	7.233182447	7.837426834	7.498877121	7.740108361	7.354451048	7.011964124	7.733305103	7.446425944	7.109350482	7.195858128	7.386792387	7.05407428	7.160535766	7.743735101	8.210317737
BBS4	5.760351898	6.216003654	6.023067526	6.240452331	6.308592992	5.386405343	6.241874603	5.491092691	6.436909168	6.513124462	6.5019557	6.109010024	6.093791261	5.60542063	6.628912986	6.236743743	5.48322268	5.307466549	7.415526236	5.696260316	5.321774714	6.44419365	5.863486468	6.506056404	6.502350804	6.361867281	5.883828504	5.971989945	5.639604635	6.41464645	6.462120498	6.239061091
BBS5	4.488104282	4.537174943	4.488376566	5.59541474	4.46969367	5.229443871	4.482080789	4.741659295	5.946486272	5.2423847	6.12352847	4.64991119	4.559924397	4.558789993	5.951345156	4.474218774	4.528503487	5.09775683	4.826065241	4.762603672	4.783951073	5.407531304	5.467473643	5.352202024	4.845603878	4.905530787	4.846329773	5.512174706	5.211981352	4.73088904	5.403966941	4.312927938
BBS9	5.165667229	5.459457781	5.350033494	5.712102633	4.947302459	5.512028844	5.559023856	4.218274509	5.806212463	5.675184212	5.828493621	5.923100747	5.458341869	4.962020789	5.652194415	5.420735015	5.010592923	5.130804697	5.883160366	5.580330027	5.530903696	5.660336913	5.803195984	5.686969885	5.169119947	4.729642823	5.189349124	5.485939043	5.395384364	5.7992147	5.740841897	4.94819058
BBX	7.882004864	7.834155454	7.90147503	7.710903833	7.373297122	7.43095575	7.808640996	7.561498508	8.330083926	8.172797789	8.085955246	8.075437401	7.687606227	7.507447109	8.19994077	7.813059711	7.836348754	7.680572239	7.808951505	9.222329919	7.090637655	7.655058163	7.9111284	7.659608843	7.726760085	7.590734347	7.758604585	7.886454546	8.069524837	8.259584383	7.425516689	7.509184194
BCAM	4.794303774	5.966395526	4.799956949	4.712482533	5.858184738	4.77724091	4.765563298	4.696940896	5.047933436	5.519824086	5.39759568	4.772684137	5.251319219	4.835389074	4.722280608	4.722182314	4.929167319	5.348678615	5.509231358	5.609412539	5.208937074	4.734735138	5.059994064	4.957093178	4.666520484	4.588211828	5.225061978	4.600329252	4.703640361	5.824597693	5.790936747	4.513752658
BCAN	2.81827427	3.015864314	2.779533505	2.841830274	3.683198259	2.813351121	6.942024323	2.878134615	2.813899758	2.833348595	2.826293888	2.858529389	2.819697072	2.795886455	2.829861578	2.82596727	3.453361184	3.645247555	3.081181213	3.845842634	3.779832149	3.219430568	2.023895336	2.856731001	3.007803943	2.635403356	3.598422406	2.317116596	4.587516521	2.02317408	2.126204177	4.328434256
BCAP29	6.126129093	6.849298809	6.956891833	7.462724921	5.468681454	6.712755797	6.91488922	6.184420598	7.422096446	6.838916742	7.495415304	7.033749939	6.24585122	6.46547209	7.397081926	7.072778057	7.86813008	7.774664977	7.444193662	7.201389209	7.570820463	5.860982564	5.804445062	5.757420344	6.00095043	6.527761514	6.593783046	6.841430366	6.856800419	6.592794853	6.64083953	7.217060227
BCAP31	8.718222909	8.473853048	8.74739117	8.871852439	9.084543977	8.330111257	8.769088721	8.138172577	8.197471336	8.813105282	8.593934791	8.24317043	8.671659748	8.72183205	9.176317927	8.639230463	8.694206804	9.107217695	8.761421955	8.803995314	8.761035394	8.212166593	8.813300181	8.167134951	8.164275443	8.648010022	8.683906942	8.765023098	8.552938804	8.463104975	8.959463286	8.319324749
BCAR1	4.544493958	4.014732497	3.432697049	4.773246866	4.237234187	4.055934454	4.010564139	3.885346156	4.48885557	4.647057566	3.427287858	4.833124452	4.694555628	4.498202835	4.460170709	4.734258796	4.32910854	4.201257954	4.335612987	4.34771163	4.58585508	4.169928194	5.086546829	4.146696978	3.833307092	4.059896496	4.293946893	4.85527072	4.384467843	4.502813598	3.913505563	4.015764373
BCAR3	4.322264015	3.781224741	3.083491696	4.351161235	2.290761297	3.864492601	4.323388452	2.011513547	4.738255748	4.873634613	4.333839811	4.324357035	2.576375174	4.457717607	4.427068436	4.244816411	4.315006572	4.301860393	4.022589398	4.132614889	3.872741436	4.046352899	4.392092723	3.675416994	3.185760958	2.813508877	4.198146491	3.218752243	3.287177164	3.887407774	3.389069785	5.249683875
BCAR4	3.208811574	2.72915435	3.219402121	2.376265112	2.888914583	2.032033824	2.416068709	2.055945437	3.194331791	3.026482263	3.397838553	2.811383436	2.761768389	3.010658862	2.240490193	3.695662886	3.0390055	2.889514186	2.97860832	3.003689096	1.240375008	3.228313817	3.155455846	2.884437594	3.017479484	2.798555645	3.712539379	2.951151391	2.882599895	2.826114684	2.785187785	1.788935682
BCAS2	7.180478806	8.213771051	7.619134584	8.472588085	6.640776958	7.606274373	7.84287685	7.528460367	8.46733052	8.209174508	8.389244701	8.148774584	7.475458774	7.41679285	8.297456878	7.775881852	7.20229935	7.309763152	7.162471879	7.162112816	6.695452321	8.617607063	8.19884288	8.468290645	8.64478084	8.658741551	7.359105364	7.836049279	8.004816841	7.561165191	8.284823747	7.938209604
BCAS3	5.79654476	5.270596897	5.83232259	5.63739145	6.009076076	5.742982453	5.466071153	5.268786747	5.286298905	5.646659434	5.376538777	5.773525114	5.832968724	5.968982471	5.839100341	5.565202243	5.643032844	5.531722317	6.059404477	5.78971427	5.905453175	5.374099225	5.679289702	5.639014828	5.421993634	5.501482822	5.565812069	5.469704353	5.691846067	5.867218309	5.808677424	5.490337143
BCAS4	7.108988013	7.963315904	6.67562092	6.662858808	7.338348531	7.181152998	7.121728914	7.044978622	7.402338307	7.62682958	7.354333829	7.338571824	7.11714587	7.069561598	7.315148867	7.204582178	7.428164812	7.613207433	7.620774057	7.399131907	7.795904666	7.021077506	6.972493565	6.981493331	6.588836865	6.955964525	6.720005758	7.365641967	7.195008385	7.445913801	7.463198067	7.118474551
BCAT1	6.245248245	6.801759183	6.094415632	6.869075792	6.368844664	6.146229587	6.692831166	6.480024172	6.003902282	6.254171467	5.76769374	5.686844172	6.122137068	6.721982307	6.399206783	6.838494186	6.121930684	6.22142831	7.130018873	6.616579781	6.501522852	6.04965393	6.972487437	6.115540596	6.011780489	5.880183933	6.396118991	6.117741489	6.135805143	6.104108904	6.276099764	7.256768922
BCAT2	6.22488648	5.739561023	5.666284568	6.189641985	4.854567355	5.943745407	5.939136144	5.639982216	6.056560391	6.237201122	6.033693018	6.055847281	6.270888652	6.332202622	6.13951884	5.95024564	5.741605326	5.86489843	6.06074724	5.20324	5.843780883	6.203688211	6.108717196	6.235139279	6.064274661	6.164188454	6.024323599	6.582338614	5.70183471	5.986462015	5.699439653	5.585982461
BCCIP	4.516871197	5.001349682	4.818496165	5.214461989	4.21986427	3.992057071	5.326160054	3.712508834	5.422220301	5.396417975	5.208793461	5.34781668	4.558280823	4.656727003	5.286150936	4.83366626	4.58922335	4.272158036	4.63949274	4.275523862	4.391449163	5.242662363	4.86474317	5.0187577	5.80738168	5.340605935	4.910100706	5.443757797	4.99130418	5.016683478	4.381379796	4.391183578
BCDIN3D	6.565775174	6.90183812	6.729821413	7.303720528	6.558412831	6.7646818	7.024377261	6.480141822	7.353395851	7.272100236	7.303375147	7.171237301	6.771014666	6.800767426	7.2547443	7.086325745	6.949330441	6.917212317	7.237259005	7.115576018	7.206611475	6.869966548	6.918338677	7.073668931	6.854335308	6.352853178	7.078260945	6.93524541	7.147458963	6.631973046	7.079542681	6.84136933
BCKDHB	5.086704113	5.048498783	5.437576628	5.735752578	4.468306016	6.973153062	5.344432262	3.874077595	5.812705365	5.383559913	5.59319816	5.60887292	4.855547805	4.552078687	5.725681931	5.459816495	5.448839003	4.061738857	5.178291269	4.361931698	4.883799164	6.01503133	5.239431696	5.807680823	6.058540907	6.027684815	5.537959277	5.216328717	5.221362166	5.507884452	5.315835587	5.1246676
BCKDK	7.705568648	7.100815085	7.790186503	7.420406829	8.147380348	8.031753863	7.383769194	7.628049499	6.87169792	7.166710761	7.379681741	7.482965383	7.628466598	8.054069156	7.57931648	7.524101563	7.229979104	7.023986516	7.461815208	7.139756692	7.635645656	7.841132638	8.05244741	7.935459781	7.634120627	7.603711978	7.315883292	7.743174234	7.541204914	7.781189507	6.824124328	8.015335108
BCL10	2.64885108	2.569678664	4.280903361	2.596277475	3.777882713	2.655011312	3.4139712	2.583422887	3.168157305	3.752170474	2.596646459	2.662639526	2.632010971	2.657849348	2.928722556	3.580845261	3.617896528	3.901077895	2.804173945	3.730895513	2.72656022	3.033733914	1.734735152	2.546811547	3.28891458	3.029444368	2.684414291	3.599415528	3.917692915	2.540822343	2.706596938	2.820873961
BCL11A	5.25101281	5.577047563	5.288858553	5.207420608	4.041308982	5.042023165	5.400996824	5.109622756	6.654429336	5.932840683	5.274334702	5.653217911	5.052349379	5.316571535	5.642343924	5.443411635	5.064992865	4.572713297	6.070809564	5.521970984	5.201407954	5.254870215	5.669641895	5.564571089	5.258111961	5.473923177	4.844891667	5.823251035	6.171569718	5.596689203	5.280638735	4.309531891
BCL11B	6.060552821	5.832528173	5.414420178	5.638305272	4.762417871	5.466490323	5.864414936	5.329369657	6.533994053	6.373745092	5.915887745	6.082375759	6.279589267	5.426625879	6.317936224	5.734507363	5.898851425	6.065843327	5.80342171	5.53533526	6.395425081	5.523343402	5.748220448	5.149600174	5.439403079	6.44590125	5.040886749	5.765482779	6.128753448	6.04734093	6.154548845	5.545301422
BCL2	8.048617793	8.082624782	7.803689282	7.530380533	6.17106056	7.79107345	7.777081533	6.999546216	8.258546834	8.181086412	7.669265639	8.045228931	7.742614398	7.660797428	7.876861217	7.582225665	7.290706807	8.201794834	7.563204412	6.571636518	7.594408022	7.674845678	7.67179584	8.179205444	8.151279949	7.944867211	7.528892939	7.958949979	7.827249543	8.352453708	8.237399988	6.471903466
BCL2A1	7.823179461	8.874768439	7.574385279	8.314423984	10.30450974	8.462263799	8.476973684	8.548264508	6.619086642	6.800231033	8.038793941	8.296772569	7.065479729	6.933682768	7.266711814	8.151553269	10.33593106	6.92304284	9.22374155	6.567429849	6.599140097	8.041037264	8.347193164	7.124992709	8.051607157	8.133649465	7.361525741	7.83136057	7.662608634	7.321045505	7.838113995	9.787077239
BCL2L1	8.737106811	7.826377671	7.984911859	6.271833699	7.585275768	8.082484055	6.389158945	8.399123219	7.392933508	7.721679305	6.888454283	6.912043762	8.278990236	8.491257941	6.834558134	7.817761036	6.728965123	7.643087323	6.306069536	7.776124933	7.430363318	8.08545275	8.341243955	7.889599339	7.715226471	7.873346413	7.705768446	7.195027491	7.401758578	7.824443906	7.430125233	8.085495484
BCL2L10	3.281945631	4.352623401	3.316263073	3.202884863	3.150785334	4.712514042	3.261915537	3.183389219	3.210525541	4.084389407	4.683728221	3.325944907	3.247979415	3.211370042	3.862176595	3.212790438	1.616702949	2.502995334	2.863391359	2.794980473	2.206690217	4.563950681	4.129595118	4.62017688	5.278243739	5.258596839	3.261797931	4.615540911	4.454898924	3.985157264	2.726800065	2.568959402
BCL2L11	7.095129516	6.355398112	6.767467741	5.739842158	7.935948671	7.425301153	7.169452765	7.998267117	7.034833912	6.584654419	6.105304318	6.32503729	7.39985357	7.374261381	6.05747903	6.571723428	6.569940451	7.00421661	6.763410464	7.727803414	7.181867445	6.618951726	6.313717985	6.700216171	6.852714255	6.924426825	7.648187812	6.491961434	6.823128893	6.081616732	7.520577984	6.45866487
BCL2L14	2.46940072	2.333597379	2.834729225	2.348976136	2.977562708	2.373869105	2.376930011	2.32781417	2.367738482	2.350504339	2.387165475	2.35795922	2.340713555	2.383583794	2.39016963	2.346000661	2.346684673	3.077206203	2.631983985	2.478580793	2.803308423	2.445586165	1.649242493	2.580406646	2.057373319	2.42188913	2.951487605	2.26487371	2.545866254	2.20282146	1.965008235	2.684918578
BCL2L2	7.281160449	6.893984842	7.502289951	7.061287521	6.44251144	6.830847027	7.568730414	6.156720184	7.266842816	6.351728547	7.179815276	7.320541966	6.208446392	6.707529446	7.186856335	7.035158057	6.124499119	6.210237944	5.936043451	6.238769109	6.207977038	7.777198951	7.554401072	7.703634941	7.764219793	7.7785726	7.015311451	7.369392426	7.084856499	6.604036059	6.791567742	6.779233699
BCL3	8.998966767	7.858382624	8.31139772	7.798334874	10.24292361	8.41609462	8.149599709	8.038975149	7.280962348	7.234104076	7.816814886	8.42587309	8.360241405	8.127266926	7.622082179	7.908187751	7.802403678	8.313052549	6.799704698	8.412642597	7.399915552	8.963158978	7.593714742	8.422722378	8.834744132	8.769004525	8.138560101	8.802086573	8.382139244	7.849323606	7.349488041	8.256797633
BCL6B	4.61701538	2.977680739	2.895761074	2.952956503	2.957827593	2.896453331	3.102308375	4.823046022	3.573118136	2.851211416	2.948941128	2.87108732	3.258413875	3.379220568	2.908023855	2.94237207	4.658704935	3.551692908	3.305660167	3.309725041	2.940157443	3.280202805	3.002337176	3.066275162	3.294928921	2.139414889	3.91230255	2.704360986	3.96710491	2.607422263	3.793069419	2.675279914
BCL7A	5.958131544	6.372707427	5.503606241	5.996030508	4.914009316	5.411534224	6.296226765	5.077114536	7.70573296	7.240006602	5.969124119	6.442353492	5.950886256	5.624312886	6.662037429	6.206450055	5.959459097	6.407892645	5.249991289	5.868372972	6.288735341	6.234256087	6.880506782	6.17361763	5.908777963	5.760658054	5.859851149	5.654498289	5.266759245	6.582170238	6.3604038	6.783857347
BCL7B	6.44433003	6.659529541	6.849769113	7.021628309	6.525644968	6.298069173	6.813819672	6.162091912	6.905889045	7.002368188	7.147236998	6.882920199	6.790831812	6.867503309	7.028064638	6.973765978	6.531163324	6.3685049	6.358092763	6.850370418	6.30139718	6.978864622	6.786529795	7.368118824	7.059089471	7.0197007	6.849356774	6.766168259	6.570518183	6.697898961	6.834130493	6.934080176
BCL7C	5.544572388	5.203502962	5.711393033	5.58475103	5.284491163	6.035637731	5.648756465	5.334789258	5.101514827	5.98333337	5.339834906	5.303973289	6.310244391	6.385020812	5.049625738	5.405453096	4.972274726	4.850363782	5.288968914	5.054988896	4.704767826	6.218243304	6.204455154	6.036905861	6.230292113	6.225022763	5.412790251	5.566373678	5.252968273	5.542154112	6.205612533	5.529371211
BCL9	4.545437866	4.865883709	4.453904523	4.603837407	4.234510309	4.656096374	4.84643697	3.785814631	5.466277299	5.58997635	5.281918658	5.175929962	4.820099596	4.690054828	5.195701231	4.925412374	4.352106485	4.47723829	5.157910144	5.166533058	4.822970807	5.269480186	4.321023766	5.242500149	4.480108031	4.901501443	5.302958807	5.068485826	5.175518696	5.009252232	4.299905546	4.105322191
BCL9L	7.3081147	6.729438377	5.895818581	6.552000194	6.306901198	6.609432591	6.229761667	5.681555869	6.89152168	7.214201205	6.462045758	6.498513639	7.259867766	6.458463839	6.950362093	6.480323695	5.803213275	6.184809091	6.179119863	6.244349832	6.381532157	6.914555957	7.471861538	6.987247589	6.644412707	7.08736049	6.400061546	6.749795843	7.099269167	6.264358498	6.027285946	7.013898578
BCLAF1	8.548070806	8.669346014	8.688827917	8.779296425	8.78434021	8.507615302	8.790831329	8.22052783	8.873982502	8.784337814	8.817952412	8.779007848	8.56160457	8.258102189	8.897957374	8.707784726	8.591214036	8.66676666	8.663795947	8.994866327	8.529066187	8.588062095	8.688725088	8.56455286	8.507018922	8.748770283	8.828196847	8.797451263	8.73885246	8.680232742	8.557159311	8.287386372
BCLAF3	5.463885957	5.615071773	5.31197125	6.005333729	6.428888921	5.401527105	6.07129864	5.081452062	5.54315158	5.199979304	5.543371924	5.357011529	5.572724726	4.627471583	5.09594589	5.570267067	5.883503976	6.182193332	5.622207737	5.71699197	6.057819751	5.160778173	4.890596702	5.173787871	5.029710787	5.295552042	5.422330789	5.19096976	5.619146857	5.807824984	5.559599527	5.357470321
BCO2	5.312818943	5.066659391	5.219351543	5.419858625	5.388803604	4.273335948	5.331923158	4.244083227	5.411930084	4.611492546	5.250530317	5.139666995	5.152177256	4.80130163	5.195450536	5.10372812	4.836973105	5.331133499	5.322949736	5.210945189	5.279849454	4.965987451	4.47007678	5.523258692	4.907046588	4.75853682	5.263510556	5.492845042	5.403175237	4.743181789	5.069029993	4.373048917
BCOR	8.027175708	7.028604026	7.256763284	7.646970343	6.856249747	7.180515351	7.680429358	7.253573417	7.786885544	7.399436179	8.005241338	7.91159842	7.704462431	7.605755441	7.578148328	7.3820279	7.470481171	7.45266589	8.025914345	7.940149605	7.627431166	7.087089242	7.869864429	7.19819536	7.374977172	7.230722107	7.840773592	7.592851658	7.580223533	7.706913223	6.717769408	7.573346831
BCORP1	3.357923365	3.261365001	4.391121346	3.295702407	3.262077573	4.374790201	3.549188421	4.211129541	5.42072314	3.343426774	4.652875938	3.344914768	3.315940666	3.367278686	3.522934382	3.940195698	3.276796711	3.654477482	3.830843403	3.965546855	4.02240235	3.768264557	3.779694351	4.054246113	3.989709565	3.729603256	3.334979305	3.304867357	3.390081576	5.149724163	3.608706637	3.904141429
BCR	5.714424292	5.164984715	5.276402569	5.812849141	5.22884709	5.901971908	5.413227248	4.203477072	5.799021074	5.654500703	5.456495384	5.379645723	5.749961678	5.868767675	6.208685802	5.735636286	5.690724804	5.320515171	5.604355511	5.246991983	5.673609386	5.138421299	6.724808006	5.176733019	4.904300984	5.81411119	5.549784339	5.029921756	5.001152038	5.624309433	5.565645315	6.374162915
BDH1	6.303207256	6.689863196	5.657658582	6.451220102	5.64525227	6.443035076	6.736722054	5.449117053	7.0218283	7.033334806	6.737436056	6.819772717	6.682148118	6.596598332	7.086247476	6.760563371	6.244159918	5.864793728	6.07975676	5.892076092	6.311853858	6.9097325	6.491364839	6.802328118	7.12047753	7.214648832	6.105315632	5.839173927	6.42444904	6.557002435	6.707080593	7.273006933
BDKRB1	3.756365297	2.436897075	2.552785973	2.487595089	2.436518124	2.526266601	3.369194019	2.941284897	2.480704435	2.533095565	2.511533297	2.558418725	2.487290899	2.489736211	3.535022863	2.486825879	1.69662052	2.967640658	2.74742858	3.229994246	2.401623122	2.909459142	2.444793367	3.344600277	3.044155707	2.550977603	3.747877153	2.404452918	2.388685034	2.636066202	2.48596779	2.738202242
BDKRB2	4.313489886	4.313834646	4.290880131	4.329159355	4.285109081	4.283198302	4.281959493	4.313489886	4.27721453	4.273019818	4.333284705	4.287496577	4.282492964	4.17880857	4.281988975	4.300171594	4.299906426	4.355085465	4.764501336	4.439618378	4.817347436	4.027168154	3.901123891	4.076598905	4.223215347	4.206818305	4.685768606	4.174503291	4.162774466	4.46202837	3.801668872	4.682095722
BDNF	3.283640551	3.23082142	3.271143629	3.249919082	3.213285652	3.246881214	3.241377656	3.228676181	3.701211421	3.232544979	3.258253622	3.246628674	3.225134527	3.202486771	3.227079723	3.243386034	3.005975032	3.2443036	3.324636835	3.507571518	3.120906123	3.270705908	2.964233349	3.655280132	3.421900931	3.344929277	3.355454477	3.524108085	3.300261144	3.012619617	2.963668071	3.58507121
BDNF-AS	4.357220352	4.506707066	4.218428555	4.42766388	3.238130431	4.194561376	4.652230959	3.825479765	5.293089139	5.470674414	5.38325752	4.463027497	4.348179357	4.509295054	4.858410681	4.08127495	4.375877246	4.198074143	3.966943705	3.703396802	4.169698453	5.054300187	4.456170795	4.856291883	5.271531864	5.012577424	4.999635608	4.208908254	4.42399037	4.558547485	4.73437805	4.077775071
BEAN1	5.719622213	4.987493119	4.803462249	4.190913802	4.826262525	4.464426363	4.733928347	5.985873194	3.803224431	4.951256081	5.286219399	3.39997447	5.832788943	5.650007645	4.674852844	4.434696729	3.930581379	4.256368218	4.865159411	4.778702044	4.391612359	5.023788699	5.443063925	5.061767792	5.483312835	5.479589395	3.644435595	5.1959096	5.811430022	4.486013765	5.27207426	4.738993248
BECN1	7.748771435	7.344300989	7.465720053	7.415687689	7.956028532	7.351386101	7.580915123	7.505331692	7.536940822	7.266708262	7.536401393	7.589061374	7.573538738	7.629450973	7.369471483	7.373955415	7.55683509	7.419888471	7.590595648	7.221523655	7.255384054	7.830629226	7.214411965	7.769004394	7.571187524	7.541675417	7.419058044	7.469400685	7.14577666	7.564855125	7.653504332	7.73125734
BEGAIN	4.956583057	8.142444251	4.131349442	7.153534389	7.421973916	4.546834721	6.424647933	6.19803427	6.575492687	4.171814139	5.458200537	6.705282109	6.978365339	6.251433387	6.764468248	7.86037377	4.956729544	5.927312673	6.332427038	6.237317222	6.15034262	6.732596579	6.661729766	6.699677798	5.836765767	6.757337113	6.075641922	5.601683362	5.651576228	7.166576597	7.403231575	5.501933074
BEND2	4.268962236	3.846181272	3.765602163	2.565711904	3.781285935	3.233328262	3.491922428	4.93711676	3.088470648	2.957714232	3.381481002	3.120935743	4.743298908	3.817946642	2.94950397	2.977084963	2.866561906	3.653504826	3.512369931	3.45050136	4.145385045	3.393382552	3.07771898	3.496796081	4.448057195	3.547491533	2.989638216	3.518570519	3.545003528	4.860474301	3.035045675	3.319159348
BEND4	2.91133433	3.710831988	3.796492496	4.822100565	2.921426009	3.126417973	3.684479359	3.125570243	3.92634674	4.560374316	3.445372078	3.690106718	3.398982509	2.918480166	3.595020637	3.555684762	3.491134682	3.318998872	3.759985269	3.957856437	4.556749571	3.506101772	3.331986957	3.825888752	3.356677001	2.679537705	3.383657383	3.051167051	3.341671924	3.251844411	4.026990372	4.326024184
BEND5	4.919495677	5.899623352	5.404735117	5.768220049	5.498476274	5.441239508	6.354136849	5.051231767	7.031244122	6.804826457	5.674898612	5.87400625	5.036113217	3.968158677	6.193238532	5.323443906	5.203023217	4.843537298	5.172986813	5.165334531	5.651374236	6.119969458	5.110895359	5.920919864	6.470321297	6.691538068	5.125025226	5.687521793	5.589317825	5.845912191	6.435119271	5.181570881
BEND6	3.7753644	3.993354288	4.320734143	3.107630458	3.884352204	3.307693098	3.093943624	3.097836443	3.283519024	3.708250531	4.001608756	4.276995267	3.483838989	5.039066063	3.113531684	3.23092161	2.987942156	3.296268845	3.383872296	2.884773196	2.532047717	4.341378394	4.124336957	4.221111132	4.540313197	4.490544803	3.637422499	4.61961454	4.750763604	3.036353998	3.098501398	3.055682624
BEND7	5.405831521	4.565200338	3.821920069	3.882481506	6.085245111	5.066202762	4.181022706	4.858308681	3.697131512	3.185832863	4.641309329	5.035477186	5.085171327	3.943530479	3.945264873	4.057690919	4.615052857	4.590421223	4.294759571	4.214072408	4.69854432	4.433882302	4.186383261	4.053243733	4.881322798	4.800480421	4.869896292	4.126207369	4.123375182	5.499835553	4.371579075	3.808611822
BEST1	6.461433752	6.629789971	6.552006607	6.39784255	8.641580541	6.742290095	6.766082758	6.463640312	5.647199908	5.677440811	5.990925973	6.49147364	6.60400867	6.481030956	5.844742465	6.33185663	6.619148019	6.825997156	6.630630759	6.783920286	6.811208924	6.352284057	5.903368224	6.503255531	6.283072909	6.074048635	6.30748547	6.074688708	6.469487349	5.712427827	6.252343891	7.99096325
BET1	4.544690472	5.65993525	5.232978917	5.885528244	4.099625519	5.419042123	5.363941915	5.184737795	5.953025358	5.992218906	5.550674902	5.791961236	4.81973264	4.912484419	5.564963973	5.586568657	5.146512405	4.615510633	5.371446832	5.540864033	5.885856386	5.490444753	4.551240218	5.473218927	5.870333143	5.492918698	5.409707787	5.551198714	5.420436132	5.618551015	5.39009273	4.728735784
BET1L	5.081511389	4.961032949	5.860671277	5.082859315	4.827176747	5.075205989	5.138702099	6.042347159	5.301165105	5.548716426	5.134152287	4.957022249	5.342756122	4.955739303	5.613644853	4.927197607	4.317597439	4.881956442	5.156507872	5.504481243	5.258269489	5.462438859	5.24292573	5.52756065	5.570584035	5.473914242	5.046031116	5.323778067	5.580154526	5.315642559	4.902362458	5.256889001
BEX2	7.479295148	8.665744798	7.824738887	8.008088053	6.628887844	8.00747314	8.241543278	7.325965558	8.924988159	8.529579239	8.216671354	8.125942131	7.459474322	6.934410435	8.73465817	8.266016426	7.765091359	7.630751354	8.08454548	8.377937759	7.543146346	8.030616414	8.771000053	7.696467045	7.005052825	8.524842392	7.241787501	8.018240116	7.891555603	8.65722774	8.804883442	7.264105334
BEX3	9.269874941	8.81458884	8.18844282	7.559504913	8.356724469	8.32351297	8.182678565	9.162224421	9.374236364	8.451367984	7.751111376	8.610443374	8.726095492	8.336382785	8.727842631	8.040797672	9.346161374	7.831598662	8.331252645	7.634557221	8.084158483	8.815274705	8.591333794	8.541897124	8.810638292	8.79126648	8.672435728	8.778686582	8.259802236	8.427470339	8.660472476	8.035995703
BEX4	5.634243102	6.382789391	6.220485895	5.774444353	4.433101786	6.592044045	6.025024507	4.705338968	6.737176317	6.421005973	6.249852451	6.208957162	5.597852227	5.70899197	6.782544724	6.146516198	6.85882838	5.991857622	6.972406509	5.31351114	6.523472066	5.262805046	6.50368224	5.290998793	5.148683984	5.869370443	5.93518024	6.236850851	6.045935431	6.519853955	6.142972848	5.017610544
BEX5	7.336574678	7.910641526	6.97635726	6.880215648	6.186061291	6.723755279	7.050137828	6.668795926	7.632577347	7.837423163	7.198358505	7.210534551	6.755890588	7.054760003	7.653230133	7.358574446	6.714269637	6.99813521	6.494656416	6.970957118	7.321973421	7.455144007	7.241881627	7.335986544	7.584057311	7.513824541	6.822505164	7.387101413	7.225915531	7.6562102	7.752162417	6.265838207
BFAR	6.461836849	6.838327459	6.452024215	7.058942292	5.862246807	6.288566055	6.919187024	5.913791515	7.016516826	6.840535888	7.05759915	7.056739609	6.633594228	6.759296697	7.219965502	6.758594941	7.957652909	6.318248093	6.115096604	5.938139754	5.657136579	7.110995487	6.766509457	6.52968754	7.03043031	7.31793643	6.264912271	6.655991859	6.450293555	6.343788183	6.853102416	7.50495962
BFSP2	4.780240276	6.245512009	5.512842969	6.421615008	4.354018994	5.361531602	5.135802184	6.672124977	5.917148741	7.99219775	5.638170184	6.052824201	5.84894914	6.310668829	6.733319399	5.279721993	6.192088017	6.017634275	6.207728726	5.595152076	6.557556251	5.450053806	5.630845878	5.667186035	5.839559994	5.95534453	6.035487239	6.185877976	6.389523062	5.989597802	5.972318205	4.88232966
BGLT3	2.531420992	2.543797866	2.515358848	2.52963602	2.536092999	4.617699408	2.521906566	2.517950889	2.530705761	2.996492617	2.547241013	2.492104425	2.510054532	2.379440796	2.839792701	2.530731221	2.586235871	3.338881998	3.089693257	3.066330671	3.108187889	2.184423515	2.01439569	2.217723035	2.925419664	2.583775767	2.51372262	2.619150117	2.591070509	3.102319326	2.598244135	2.752755151
BGN	6.646841652	6.296871523	5.019178483	5.029697086	5.00736397	5.033857355	5.133574623	5.020213583	5.889925542	5.041489325	5.03519091	5.757519984	5.029955237	4.968120781	6.300182294	5.015735275	5.391896611	5.726328384	4.918300118	5.13052414	5.474709849	5.347652923	5.365608227	5.20822246	5.753262559	5.766761965	5.829712867	6.063963974	5.861237545	5.578084654	4.857006842	4.636220328
BHLHA15	2.661836809	2.607195984	3.86640365	4.238021294	4.204537557	3.995004182	3.684540102	5.045873801	3.334885651	4.465438499	3.795154306	4.593860732	3.544736787	5.599667976	4.139109513	3.164005912	3.397447092	3.212837439	4.284766309	4.476435827	3.51725042	3.953174776	4.083022767	4.633823878	3.652155237	4.14801233	4.906721494	4.130310699	3.967206986	4.325568355	3.356850921	3.000675245
BHLHA9	5.505420326	4.974551737	4.731496768	4.999048322	5.726092166	4.730993295	4.668922507	5.109941577	4.390911298	4.731295355	4.980422007	4.985048076	5.044524147	5.282031907	4.905597222	5.090623108	5.069453026	5.31882352	4.935593898	5.080694474	5.819698419	4.783041237	4.942410001	4.799573311	4.701973769	4.683330596	5.07188998	5.111942956	4.975317135	4.942000743	4.859209611	5.120098894
BHLHB9	4.173582907	4.461635665	4.306547045	5.11245561	3.357294728	3.258704266	4.922111187	3.237187525	4.76331393	4.87355037	5.171698919	4.157351544	4.913521711	3.251483902	5.157327366	4.771341302	4.347097899	4.760197117	4.898718471	4.733551636	5.027198743	3.701682549	4.444035746	3.963094868	3.675303934	4.218295581	4.397361418	4.502332918	4.702480942	4.866022467	4.776222134	3.11384109
BHLHE23	7.21723559	6.037301824	5.926299071	5.470577115	6.645266381	6.245735744	6.198239584	7.173712318	6.559049692	5.994280911	6.186961839	5.966660699	6.571997843	7.230809978	5.775081831	5.930960314	6.448525054	6.595014469	7.130384225	6.799090257	5.609297254	6.221283003	7.042186214	6.156245495	5.551877923	5.502143661	6.794962142	6.402146386	6.605228198	6.67888244	5.999347799	5.296496955
BHLHE40	7.726545421	7.020011271	7.358291722	8.111610818	7.808184925	7.055149833	7.794795709	6.657956086	7.074686011	6.880952884	7.925347753	7.316171521	7.439961387	7.866850957	7.668634557	7.60906985	7.349315969	8.03633392	7.4071868	7.774858083	7.81507991	7.443901754	6.821216135	7.262667391	7.331277473	7.291488069	7.337839138	7.282725234	7.27817076	7.638513028	7.563868391	7.721774245
BHLHE40-AS1	4.525285202	3.590584857	3.809701113	4.686221336	4.198069877	3.949241181	4.135618298	3.343457573	3.319629781	3.898154478	4.002875386	4.293347754	3.121372148	3.454924018	4.204816446	4.04240827	3.945774742	4.348181855	4.24643249	4.296419308	4.181839789	3.979065162	3.385837384	4.091815493	3.44116119	3.286319397	3.814706773	3.846287042	4.07749437	3.581164649	4.057748988	4.133018748
BHLHE41	5.373592986	4.685653128	3.538183211	5.221461077	3.714024312	5.366482083	5.21220001	5.276951252	4.845756941	5.538154627	4.742110758	5.257196424	5.090962462	4.626503161	5.22618183	4.447127631	5.340378797	5.452822619	5.118383524	4.591966196	5.971892905	4.353227471	4.566759298	4.334419536	4.493317901	4.662714518	4.890571029	5.412612918	5.011726935	5.342462645	5.420615452	3.532072652
BICC1	3.558737326	4.042870533	3.757835666	6.442917901	3.825677669	3.563355736	3.792213843	4.301675063	3.697505932	3.761553961	3.56312428	3.566313938	3.551925339	3.528320331	3.556209919	3.587004001	5.035403087	4.275202947	4.762727553	4.277428358	4.394348714	3.719109767	3.712327396	3.319567803	2.845632041	2.654854585	3.993318766	3.660245706	3.566958343	3.617752667	3.557223295	4.973678354
BICD1	3.126486142	3.124281936	4.279104336	4.409150277	3.517029193	3.127859279	3.236654012	3.188764952	4.897990877	4.669097336	5.399418982	3.744795693	3.130520295	3.540187656	4.61323145	3.914330601	3.726486734	4.11102177	4.278160769	3.676421303	3.824769046	4.121185269	3.523287333	3.893074927	4.103795162	3.558386568	3.699376453	4.012632126	4.153379609	4.827804895	3.146456193	3.462746115
BICD2	8.607106202	8.361346271	7.906542376	8.48269934	8.798033881	8.324994167	8.654116213	8.113366986	8.481674055	8.138741137	8.309604983	8.562414154	8.264544795	7.960157025	8.414419688	8.414419688	8.094417618	8.566720663	8.407389533	8.435976402	8.287224596	8.113743037	8.886642497	8.231868417	8.318777832	8.169148587	8.555438525	8.274437592	8.518337173	8.645006098	8.077768147	8.050644661
BID	8.455457191	8.426716097	8.633737497	8.449418158	8.2203749	8.636543132	8.702149984	8.615230874	7.783458993	7.834975489	8.425118617	8.653742052	8.564739311	8.229307108	8.148057404	8.361436826	8.316694362	8.334413532	8.496280334	7.697177126	8.579412265	8.391938446	8.967493561	8.320581732	8.150439256	8.312431082	8.37172568	8.164998207	8.774540457	7.959435231	8.595783775	8.248643488
BIN1	9.262922848	8.445250649	9.129070176	9.375322027	8.732867092	8.865796972	9.090557149	7.67323877	9.141297599	9.446961422	9.511447768	9.346414252	9.267548653	9.16293433	9.670685273	8.909964305	9.313041384	9.591489119	9.359963303	9.29393346	10.0138265	8.754838533	8.766040223	8.691784052	8.379168502	8.585331064	9.104000485	9.114255633	9.011232209	8.551217301	8.673212889	9.935226878
BIN3	8.012569114	8.018436188	7.625304998	7.783241926	8.572769715	7.68064414	7.922353309	7.73431537	7.571133484	7.573898876	7.701267141	7.941555867	7.795659573	7.723431986	7.614790035	7.722894639	7.661428489	7.820432407	7.879243308	8.013239167	7.778733551	7.564695827	7.84831525	8.034629626	7.590451737	7.885266851	7.99374805	7.877554766	7.708732275	7.919329724	7.623972739	7.701400715
BIRC2	6.70422756	7.69509796	7.57681961	7.405092716	7.518567702	6.750147473	7.392907879	7.166091221	7.271111789	7.280692391	7.278153952	7.263959438	6.599973386	6.748549935	7.013737458	7.040406832	7.439240079	7.323429738	7.782788898	6.607690275	5.880728334	7.427278132	6.444220503	7.990323696	7.50375008	7.063934696	7.025390621	7.225193649	7.244910311	6.906818092	7.160221157	7.44836502
BIRC3	7.714590432	8.96254296	8.230015085	8.737961075	7.21191225	8.284671876	8.569424824	7.862185287	9.405356386	9.051815223	8.38360723	8.746394902	7.8466015	7.489569081	8.774787319	8.162272677	8.027805366	8.497872478	8.845798796	8.652287796	8.918691768	8.125061501	8.062998067	7.98664566	8.207948519	7.936990521	8.209322498	8.083883949	8.244555952	8.188898044	7.663587544	9.3773335
BIRC5	4.887707908	5.014183485	4.173025873	4.279480274	4.110227968	5.378740504	4.903004256	5.394323666	4.636793145	7.318866718	5.399973216	5.955572778	4.583573504	6.087872507	6.295976404	5.107794851	4.105367715	5.109343004	4.884584589	5.183846603	5.020132218	5.139766903	6.143737836	5.179055019	5.162987809	6.108435552	4.205399908	5.575916231	6.219055657	5.070350408	5.840539011	4.217520662
BIRC7	2.915685641	3.732554289	4.349522201	4.115336674	3.291732359	4.281993654	5.43646228	2.974265449	3.169223172	3.616416468	2.947801179	3.589716981	4.437338278	2.869741435	3.245782805	2.945384798	3.208753865	3.001096885	3.223112607	3.173939438	3.408926179	3.62221629	5.796743438	3.686798088	3.215737161	3.902037338	3.849803571	4.974795044	5.035127141	3.470065881	2.522147708	2.091432822
BLCAP	4.566179198	4.693479041	4.057653444	5.026330372	5.476580179	4.98471372	4.749563325	4.482291518	5.068723364	4.274670554	4.528312083	4.380599356	4.937563688	4.200490161	4.508219256	4.365560765	4.182887484	3.865891488	4.280505801	4.830651498	4.803670162	4.994100959	4.711144572	4.946922126	4.842009496	5.00829588	4.520955861	4.53733963	5.147975792	4.437939833	4.895946437	4.345495361
BLID	3.882329517	3.841517109	3.838550041	3.831802704	3.833192434	3.826738354	3.856528326	5.400665766	3.860481234	3.798135255	3.860821003	3.802900343	3.819071506	3.724501918	3.843824007	3.841265079	4.505559419	4.168787248	4.296418066	3.684764998	4.308067527	4.047190467	2.807966051	3.937134941	3.970481871	3.698883663	4.144950077	3.777885172	4.050006173	4.401338037	3.022862063	4.517806188
BLM	5.952961879	6.552115639	6.118199646	7.55567835	6.271816279	6.586867717	6.043929566	6.611369689	7.222052716	7.427206166	7.135678636	6.763149069	6.184196592	6.565692774	7.430846704	6.810852474	7.205047378	7.165654389	6.346960107	6.652439801	7.642109821	6.026529591	6.663664103	6.359651438	6.001841211	6.930604821	6.26884809	6.530187173	6.05085866	5.919803867	7.374572469	7.833617319
BLMH	6.256720661	6.216529331	6.226432694	6.61767058	7.007445514	6.965342379	6.829762854	5.818968943	6.740054664	6.699010922	6.616403643	6.719290154	6.432678073	6.209025082	6.833305983	6.582906942	6.433259319	6.650917071	6.805351286	6.763351182	6.377822895	6.659775871	5.900697165	6.76244691	6.516707461	6.503505272	6.753107489	6.61674433	6.556519836	6.0042212	6.587867517	6.692147188
BLNK	5.162756913	5.911758238	5.746759177	5.996349565	4.689637121	5.253530048	6.090869849	5.704050851	6.656708361	6.736480738	5.808514466	6.100602381	5.212507203	5.408573709	6.066153177	5.750596013	5.28140326	5.352182205	5.38586177	5.243125053	5.654033936	6.080350254	6.435476701	6.015988126	5.990940569	6.235971959	6.379825897	5.97348052	5.824122331	5.374160828	5.459870769	5.432607336
BLOC1S2	6.768604972	7.791666518	7.774213952	7.999064965	6.905325123	7.586904609	7.706895543	7.459091364	7.939990801	7.405345584	6.763105792	7.54722067	6.508132207	6.705947494	6.600884868	7.676207682	7.439882907	7.582238178	7.539741614	7.122680037	7.65758586	7.113175325	7.999221632	6.983669933	6.046826273	7.474278492	7.075930632	7.75469146	7.743710271	7.196279948	7.043859958	6.941905554
BLOC1S3	6.359872212	5.593737994	6.455952877	5.952874979	6.250025918	6.425091557	5.733324435	5.931799378	5.653087315	6.198479014	6.273111044	5.976748709	5.886095678	5.943775158	6.232873032	5.435102158	5.398727941	5.460049132	5.214112627	5.701683819	5.461155616	6.64351164	6.331949042	6.348848782	6.810538737	6.734761686	6.364980867	6.159434838	6.193331658	5.608452104	5.493052464	6.276033164
BLOC1S5-TXNDC5	7.188947036	7.240711349	6.468463222	6.764869524	6.127267525	7.447515622	7.659763545	7.814895851	7.118524686	9.589529802	7.312173351	8.369756084	6.910147125	8.635170749	8.895723477	7.199264459	7.907720798	7.774942639	7.407507101	8.000194835	7.940115402	7.112231275	7.891705737	7.139024288	6.847927985	7.285295799	8.046912567	7.405812969	7.401116744	7.45668133	7.540748488	7.362949408
BLOC1S6	7.436355374	8.091105158	7.963544734	8.055884863	7.16986326	7.781882644	7.945277478	7.609427443	8.311547992	8.000023964	8.209434169	8.132732706	7.448725818	7.514066959	8.174142149	7.962601569	7.199977624	7.857807175	7.835630647	7.387621108	7.899624322	8.000723479	8.075205679	8.190103738	8.02478331	7.959567735	7.8484976	7.863444378	7.779963287	7.966317319	7.53631343	8.062731003
BLVRA	8.446324802	9.173756625	10.21165853	8.815807522	6.861578205	8.194032833	8.267148385	9.028068876	8.815807522	8.652246292	8.744653507	9.044524761	8.143088266	8.355989044	8.87920913	8.976819821	9.367584092	8.74862036	9.261138793	8.72223225	6.882826949	9.053518009	9.487457913	8.241078763	8.364775486	8.150363674	8.19734296	8.517108125	8.783857367	8.566172321	8.979972741	8.853739955
BLVRB	9.867479105	9.687364438	11.14822411	9.76195502	9.661065101	10.4929957	10.0701683	10.9605755	9.955458746	9.812911006	9.288179317	9.768014566	10.62119397	10.16151591	8.896977748	10.69473062	10.56128498	10.98521987	10.58612866	10.54624669	10.66506702	9.75783637	9.310142082	8.851670425	9.275648185	9.672510765	9.317546808	9.999438708	10.26027698	9.625090187	10.29765843	10.65876734
BLZF1	5.079450863	5.852624787	6.17538491	5.765385657	5.795038067	5.040175614	5.685503321	5.3772438	5.575559422	5.25370576	5.105374986	5.785169196	5.038927597	4.411526135	5.438945552	5.531264136	6.41690061	5.247942362	5.010632337	5.613191064	4.706755767	5.770648227	4.916583716	5.50858918	5.148260322	5.911090053	5.053168059	5.2489574	5.526839673	5.479729775	5.602685534	5.722895239
BMERB1	4.137414531	4.99738827	5.466958256	5.758427208	5.162270194	4.813210731	5.85834676	4.142107847	5.729444287	3.766703983	5.737738573	5.062805159	4.559605706	4.279533877	5.880203041	6.112173884	4.987115928	4.887035438	5.767735207	5.812768841	4.418825376	4.998691414	5.176165926	5.382432602	5.113736459	4.318284309	5.259323332	5.097353561	4.599878317	5.160276987	5.332241048	5.068939172
BMF	6.288592805	6.235102187	5.48270388	7.406545565	5.241185627	6.181104816	6.421030406	6.187267228	6.152020086	5.869910682	6.043652985	6.50629738	6.078251184	5.322448269	6.094374176	6.144609941	5.909808666	5.929482808	6.128099619	6.750397487	5.926660932	5.60778699	6.413227165	5.818435379	5.753238693	6.786804326	6.158665819	6.544306961	6.584011731	6.505063697	5.872619533	5.110855974
BMI1	5.847395747	6.190897715	5.932668006	6.480412988	4.760950947	5.783959023	6.42878245	5.265319787	6.571489852	6.391013073	6.25953785	6.181670419	5.995920012	5.984798642	6.407175962	6.039610483	5.070140828	5.732952402	5.837285417	6.355925717	5.850309712	6.444636742	5.553337597	6.86347643	6.277233554	6.272302331	6.302269887	6.119399894	5.962801262	5.871248177	5.941400606	6.061548565
BMP1	3.943071569	4.193835877	4.743858348	4.326441493	4.524005043	3.871481644	3.812933877	4.825977726	3.974371021	3.868793994	4.477359252	5.269478381	3.843363957	5.748070958	4.526939585	4.403353122	4.037995499	3.869139811	4.406826106	3.789850572	4.045042068	4.711036865	4.65454194	4.768781513	4.969363329	4.928035091	5.011198482	4.473788466	4.516985679	3.920621774	4.33844811	4.226177531
BMP10	2.461289349	3.647845137	2.416667145	2.462118002	2.411216071	2.447353855	2.411187579	2.473484886	2.812890961	2.469365251	2.463122499	2.483385567	2.448415961	2.382792215	2.439300717	2.443990941	2.42231522	2.843688106	2.669038719	2.498544374	1.785293755	2.830764749	2.495886587	2.772029552	2.317729645	2.91799653	2.458558914	2.102000219	2.131594266	2.560008236	2.776621192	3.226847815
BMP2	4.647842582	3.645454488	3.594661492	3.652919797	4.717413383	4.957467075	5.472467662	3.664024659	3.875092082	3.74774411	5.269535282	4.856850237	5.62440002	5.130171017	3.614817929	3.597927771	3.983823254	4.345045064	4.470990241	4.696293814	4.266838168	4.769435485	3.711023902	4.417884794	4.722643797	4.510146528	4.292153655	3.802289841	4.219232672	4.115309754	3.908223744	6.279333459
BMP2K	6.680801914	6.460485517	6.845477476	6.683396512	6.637039148	6.96572746	6.465704823	7.17777823	6.870529141	6.50333975	6.28657132	6.886436079	6.433124454	6.670828657	6.33736393	6.611032795	6.534935489	6.856803748	6.790490803	6.75852705	6.991800977	6.565640788	6.197084793	6.566207989	6.775116125	6.58629464	6.637310454	6.156965095	6.581859875	6.688612604	6.785912459	7.02416161
BMP3	5.591377487	5.674089565	5.584217467	5.578227755	5.75545157	5.580926518	5.578701976	5.56969369	6.178873917	5.656719414	5.571213383	5.589482047	6.445597703	5.705490726	6.095526494	5.570027949	6.014977992	6.246777876	6.32156963	6.210533184	6.198269436	5.179420028	5.145323177	5.235646592	5.363343068	5.732815326	5.608258869	5.716221325	5.78249394	6.133242	6.894452097	4.391699635
BMP4	3.526630134	3.562014273	3.525740499	3.603477201	3.535080265	3.55836491	3.479458502	3.595727247	3.922032373	3.53918251	3.542611089	3.557541999	3.550533653	3.607543886	3.531293804	3.528395191	3.991632707	3.424507681	3.448929922	3.551482192	4.107163489	3.620476574	4.162008691	3.180424101	2.994544931	3.369958669	3.563625331	3.273476704	3.461705055	3.702322823	3.308809271	4.369810473
BMP6	6.333407173	5.384964254	5.554853922	5.106389095	5.984727563	5.437221085	4.391800529	6.700013828	4.973098557	4.489283428	4.972775754	4.690426678	5.410779593	5.750053679	5.430513285	4.681314866	4.542835283	5.115909921	4.364116604	3.99285977	5.145280106	6.139677812	5.556919141	5.716986079	6.273165404	6.330891551	5.417708007	4.809930423	4.788004854	4.797829379	5.201641878	7.004869674
BMP7-AS1	4.925663395	3.413191012	4.55673987	3.558731447	4.078100661	4.711372244	3.311547459	3.363800905	3.425047618	3.400459388	2.90968655	3.672692457	4.481564087	4.146426623	3.41579198	3.959221482	4.568884648	3.866932529	4.081626519	4.559685505	3.852313675	3.459780642	3.486553984	3.83940551	3.461524661	3.227588776	4.227016426	4.051737818	3.756252729	4.118559401	3.368694995	3.543596204
BMP8A	4.887176837	4.873345956	4.852688396	4.858458716	4.859526903	5.505607912	4.858627777	4.861556868	4.854525451	4.807939407	4.868989309	4.830056242	7.169470088	4.824739113	4.85747901	4.865317439	4.530644784	4.623771836	4.604172762	5.265748979	4.911820034	5.18321563	5.073017346	5.584838457	5.459975262	5.42442059	5.073742382	5.015349907	5.164000509	5.078405789	5.440108943	4.71940084
BMP8B	6.438076992	6.299873238	6.183862387	6.191558714	6.669426798	5.996695853	6.692057863	5.904080457	6.154708117	7.153248802	6.046311943	6.01258959	6.253681608	6.618866226	6.671336335	6.273269751	6.631056278	6.848231616	6.652728891	6.429119051	6.409743186	5.980498872	6.314479989	6.366624561	5.993413939	5.81189699	6.218800748	6.498128946	6.935424068	6.053984673	6.605738281	5.755552854
BMS1	6.147988374	6.368482433	6.12293121	6.64176895	5.672378532	5.988274184	6.619835982	5.435788382	7.125187329	6.610253635	6.375268403	6.509315854	6.675001382	5.946934746	6.776148555	6.603704045	6.582419278	6.271127176	5.772889759	6.496710927	5.289043821	6.466627361	7.008091094	6.26101231	6.686291944	6.596114845	6.308558058	6.17317913	6.202563989	6.765456813	6.354361492	6.363975035
BMS1P17	2.66391326	2.669469632	2.657341838	2.684440448	2.672562346	2.662743282	2.749006133	3.878151192	3.077009215	2.66391326	2.670909771	2.666760179	2.670875287	2.737452589	2.668318104	2.667520134	2.707502588	3.293817686	2.900400548	2.669183761	2.900145953	2.779428606	2.383321779	2.78672024	2.851264566	2.712551216	3.02704693	2.936797101	3.001767899	2.496010608	2.640043741	2.586982325
BMS1P4	4.006723568	4.769851152	4.220603147	4.418774706	2.803290551	4.5409636	4.824965868	3.936603043	5.906804159	5.025317085	5.015888099	4.527245001	4.357997001	3.90151334	4.612869784	5.184861653	3.931362716	3.682279303	3.375303203	3.850304346	3.332702757	5.22337055	4.837426947	4.867967094	5.922860789	5.919574746	4.175006862	4.50995257	4.549705643	5.064374653	4.453194869	4.381842325
BNIP1	5.516195807	5.916159337	6.130881503	6.312228939	4.517633624	5.835854342	5.737765725	5.140635213	6.120890376	6.132300221	6.424379966	6.093610273	4.897739979	5.897875682	6.306012009	5.890508676	6.240343871	6.024031795	6.115231644	6.062297438	5.701800042	6.102530118	5.420744171	5.956056524	5.469306398	4.953438247	5.867078723	5.931995926	5.889588259	5.772026622	5.967247593	5.504413415
BNIP2	7.991791953	8.403158633	8.21550654	8.404215999	8.391401895	8.325221221	8.552185464	8.044247276	8.418570333	8.20174844	8.500250324	8.493229679	7.976455908	7.870315016	8.451129111	8.414736181	8.276843477	8.15979662	8.527928302	8.118528018	8.028281846	8.531751539	8.092725918	8.254327769	8.262056314	8.476469043	8.336139828	8.111297451	8.054598469	8.440528285	8.59728464	8.123819203
BNIP3L	9.595243035	9.506092691	10.28720668	8.763920372	9.018287948	9.152979646	9.380942626	9.89802892	9.820848942	8.661276426	8.632403299	9.28515262	9.073857872	9.091777576	8.642320293	8.928582957	8.658637997	8.442391319	8.58665951	8.210487129	8.481182793	9.986228236	10.03452018	9.740818896	10.01603247	9.996950561	9.287095281	9.274874482	9.23065923	9.057172626	8.481004563	9.996390067
BNIPL	3.832820572	3.795683629	2.774198246	3.097268342	4.448034366	3.200035522	3.881299848	2.91289541	3.034583252	3.308360744	3.49338718	3.395242321	3.023229661	3.263259717	3.333533173	4.346528405	3.057315472	3.766962897	3.979485565	4.413276175	3.186505711	3.6578815	2.904061827	3.456346891	2.759307225	3.318148481	3.137363268	3.101845739	3.190372457	3.806530212	3.737459166	3.688926664
BOD1	5.104875072	6.091335322	6.00301195	6.286491254	4.368968974	5.609954268	6.3196688	5.02643713	6.641830243	6.279446747	6.276027642	6.37895019	5.673832757	5.285148129	6.283840811	6.086822196	5.354353164	4.769531778	5.032434944	5.825094311	5.251507765	6.497060391	6.082603002	6.312196708	6.653922218	6.663992983	5.931005269	6.141339233	6.395300455	5.830133363	5.146832424	5.668433546
BOK	6.034978487	6.006559243	5.81486831	4.648702148	6.716083746	5.331212579	6.19072164	4.194588703	5.351210654	4.711358708	4.716147416	5.005632122	5.090469355	5.337111613	6.139238887	4.470396765	6.085401306	5.695911527	6.34551596	5.937237104	5.436735485	5.058614184	4.927776363	5.155527932	4.219299514	4.863593468	5.000758643	5.34371836	5.398743024	5.450575779	6.46602944	4.684468915
BOLA1	7.137984999	7.032882305	6.523805488	6.948471119	6.747576211	7.00049554	7.05941864	6.71461766	7.101463477	6.990183799	7.262929249	6.646298921	6.888490066	6.577658598	7.301473504	6.974321833	6.321594024	6.446674342	6.312744035	6.016029908	6.432003427	7.673573626	7.183095074	7.512065214	7.659270825	7.665694497	6.702781425	7.061583913	6.947630075	7.347426078	6.888032175	6.656102611
[truncated: 11,369 more rows]
