# Supplementary material for: Identifying critical modules and biomarkers of intervertebral disc degeneration by using weighted gene co‐expression network
Source: JOR Spine. 2024 Oct 18;7(4):e70004. doi: 10.1002/jsp2.70004 (PMC11487274; doi:10.1002/jsp2.70004)
Supplement: Supplementary file 2 — Data S2 [file JSP2-7-e70004-s002.csv]

ID	Traget					hsa-let-7c-5p	MIRNA		ID	Target
hsa-let-7c-5p	CEBPB					hsa-let-7f-5p	MIRNA		hsa-let-7c-5p	CEBPB
hsa-let-7f-5p	SOCS3					hsa-let-7a-5p	MIRNA		hsa-let-7f-5p	SOCS3
hsa-mir-16-5p	SOCS3					hsa-mir-19b-3p	MIRNA		hsa-mir-16-5p	SOCS3
hsa-mir-19a-3p	SOCS3					hsa-mir-21-5p	MIRNA		hsa-mir-19a-3p	SOCS3
hsa-mir-19b-3p	SOCS3					hsa-let-7b-5p	MIRNA		hsa-mir-19b-3p	SOCS3
hsa-mir-21-5p	CEBPB					hsa-mir-199a-5p	MIRNA		hsa-mir-21-5p	CEBPB
hsa-mir-30a-5p	SOCS3					hsa-mir-199a-3p	MIRNA		hsa-mir-30a-5p	SOCS3
hsa-mir-199a-5p	JUNB					hsa-let-7d-5p	MIRNA		hsa-mir-199a-5p	JUNB
hsa-mir-199a-3p	JUNB					hsa-mir-199b-5p	MIRNA		hsa-mir-199a-3p	JUNB
hsa-mir-30c-5p	SOCS3					hsa-mir-203a-3p	MIRNA		hsa-mir-30c-5p	SOCS3
hsa-mir-30d-5p	SOCS3					hsa-mir-221-3p	MIRNA		hsa-mir-30d-5p	SOCS3
hsa-mir-34a-5p	CEBPB					hsa-mir-15b-5p	MIRNA		hsa-mir-34a-5p	CEBPB
hsa-mir-199b-5p	JUNB					hsa-let-7g-5p	MIRNA		hsa-mir-199b-5p	JUNB
hsa-mir-203a-3p	SOCS3					hsa-mir-126-5p	MIRNA		hsa-mir-203a-3p	SOCS3
hsa-mir-221-3p	SOCS3					hsa-mir-185-5p	MIRNA		hsa-mir-221-3p	SOCS3
hsa-mir-15b-5p	SOCS3					hsa-mir-124-3p	MIRNA		hsa-mir-15b-5p	SOCS3
hsa-mir-30b-5p	SOCS3					hsa-mir-1-3p	MIRNA		hsa-mir-30b-5p	SOCS3
hsa-mir-191-5p	CEBPB					hsa-mir-302c-3p	MIRNA		hsa-mir-191-5p	CEBPB
hsa-mir-126-5p	SOCS3					hsa-mir-373-5p	MIRNA		hsa-mir-126-5p	SOCS3
hsa-mir-185-5p	CEBPB					hsa-mir-374a-5p	MIRNA		hsa-mir-185-5p	CEBPB
hsa-mir-155-5p	CEBPB					hsa-mir-512-3p	MIRNA		hsa-mir-155-5p	CEBPB
hsa-mir-30e-5p	SOCS3					hsa-mir-508-3p	MIRNA		hsa-mir-155-5p	JUNB
hsa-mir-302c-3p	SOCS3					hsa-mir-455-5p	MIRNA		hsa-mir-155-5p	SOCS3
hsa-mir-373-5p	CEBPB					hsa-mir-561-3p	MIRNA		hsa-mir-30e-5p	SOCS3
hsa-mir-374a-5p	CEBPB					hsa-mir-616-5p	MIRNA		hsa-mir-302c-3p	SOCS3
hsa-mir-512-3p	SOCS3					hsa-mir-148a-3p	MIRNA		hsa-mir-373-5p	CEBPB
hsa-mir-508-3p	SOCS3					hsa-mir-421	MIRNA		hsa-mir-374a-5p	CEBPB
hsa-mir-455-5p	SOCS3					hsa-mir-374a-3p	MIRNA		hsa-mir-512-3p	SOCS3
hsa-mir-561-3p	CEBPB					hsa-mir-340-5p	MIRNA		hsa-mir-508-3p	SOCS3
hsa-mir-616-5p	CEBPB					hsa-mir-155-5p	MIRNA		hsa-mir-455-5p	SOCS3
hsa-mir-663a	CEBPB					hsa-mir-423-5p	MIRNA		hsa-mir-561-3p	CEBPB
hsa-mir-421	CEBPB					hsa-mir-486-3p	MIRNA		hsa-mir-616-5p	CEBPB
hsa-mir-22-5p	CEBPB					hsa-mir-513c-5p	MIRNA		hsa-mir-663a	CEBPB
hsa-mir-374a-3p	CEBPB					hsa-mir-1304-5p	MIRNA		hsa-mir-663a	JUNB
hsa-mir-340-5p	SOCS3					hsa-mir-1254	MIRNA		hsa-mir-421	CEBPB
hsa-mir-335-3p	SOCS3					hsa-mir-548n	MIRNA		hsa-mir-22-5p	CEBPB
hsa-mir-423-5p	CEBPB					hsa-mir-1825	MIRNA		hsa-mir-374a-3p	CEBPB
hsa-mir-486-3p	CEBPB					hsa-mir-2116-5p	MIRNA		hsa-mir-340-5p	SOCS3
hsa-mir-513c-5p	CEBPB					hsa-mir-3116	MIRNA		hsa-mir-335-3p	SOCS3
hsa-mir-1304-5p	SOCS3					hsa-mir-3169	MIRNA		hsa-mir-423-5p	CEBPB
hsa-mir-1254	CEBPB					hsa-mir-3184-5p	MIRNA		hsa-mir-486-3p	CEBPB
hsa-mir-548n	CEBPB					hsa-mir-3202	MIRNA		hsa-mir-513c-5p	CEBPB
hsa-mir-1825	JUNB					hsa-mir-4306	MIRNA		hsa-mir-1304-5p	SOCS3
hsa-mir-2116-5p	CEBPB					hsa-mir-4254	MIRNA		hsa-mir-1254	CEBPB
hsa-mir-3116	CEBPB					hsa-mir-3960	MIRNA		hsa-mir-548n	CEBPB
hsa-mir-3169	JUNB					hsa-mir-4644	MIRNA		hsa-mir-1825	JUNB
hsa-mir-3184-5p	CEBPB					hsa-mir-371b-5p	MIRNA		hsa-mir-2116-5p	CEBPB
hsa-mir-3202	JUNB					hsa-mir-5192	MIRNA		hsa-mir-3116	CEBPB
hsa-mir-4306	CEBPB					hsa-mir-382-3p	MIRNA		hsa-mir-3169	JUNB
hsa-mir-4254	CEBPB					hsa-mir-16-5p	MIRNA		hsa-mir-3184-5p	CEBPB
hsa-mir-3613-3p	CEBPB					hsa-mir-1202	MIRNA		hsa-mir-3202	JUNB
hsa-mir-3960	JUNB					hsa-mir-139-5p	MIRNA		hsa-mir-4306	CEBPB
hsa-mir-4644	CEBPB					hsa-mir-142-3p	MIRNA		hsa-mir-4254	CEBPB
hsa-mir-371b-5p	CEBPB					hsa-mir-145-5p	MIRNA		hsa-mir-3613-3p	CEBPB
hsa-mir-5192	CEBPB					hsa-mir-191-5p	MIRNA		hsa-mir-3960	JUNB
hsa-mir-382-3p	CEBPB					hsa-mir-181a-5p	MIRNA		hsa-mir-4644	CEBPB
hsa-let-7a-5p	JUNB					hsa-mir-186-5p	MIRNA		hsa-mir-371b-5p	CEBPB
hsa-let-7d-5p	JUNB					hsa-mir-191-3p	MIRNA		hsa-mir-5192	CEBPB
hsa-let-7g-5p	JUNB					hsa-mir-196a-5p	MIRNA		hsa-mir-382-3p	CEBPB
hsa-mir-1202	JUNB					hsa-mir-196b-5p	MIRNA		hsa-let-7a-5p	JUNB
hsa-mir-139-5p	JUNB					hsa-mir-22-3p	MIRNA		hsa-let-7d-5p	JUNB
hsa-mir-142-3p	JUNB					hsa-mir-27b-3p	MIRNA		hsa-let-7g-5p	JUNB
hsa-mir-145-5p	JUNB					hsa-mir-27b-5p	MIRNA		hsa-mir-1202	JUNB
hsa-mir-148a-3p	JUNB					hsa-mir-3065-5p	MIRNA		hsa-mir-139-5p	JUNB
hsa-mir-181a-5p	JUNB					hsa-mir-30a-3p	MIRNA		hsa-mir-142-3p	JUNB
hsa-mir-186-5p	JUNB					hsa-mir-194-5p	MIRNA		hsa-mir-145-5p	JUNB
hsa-mir-191-3p	JUNB					hsa-mir-30c-2-3p	MIRNA		hsa-mir-148a-3p	JUNB
hsa-mir-196a-5p	JUNB					hsa-mir-19a-3p	MIRNA		hsa-mir-181a-5p	JUNB
hsa-mir-196b-5p	JUNB					hsa-mir-30e-3p	MIRNA		hsa-mir-186-5p	JUNB
hsa-mir-22-3p	JUNB					hsa-mir-200b-3p	MIRNA		hsa-mir-191-3p	JUNB
hsa-mir-27a-3p	JUNB					hsa-mir-323a-5p	MIRNA		hsa-mir-196a-5p	JUNB
hsa-mir-27b-3p	JUNB					hsa-mir-362-3p	MIRNA		hsa-mir-196b-5p	JUNB
hsa-mir-27b-5p	JUNB					hsa-mir-423-3p	MIRNA		hsa-mir-19a-3p	JUNB
hsa-mir-3065-5p	JUNB					hsa-mir-485-5p	MIRNA		hsa-mir-22-3p	JUNB
hsa-mir-30a-3p	JUNB					hsa-mir-495-3p	MIRNA		hsa-mir-27a-3p	JUNB
hsa-mir-30c-2-3p	JUNB					hsa-mir-550a-3p	MIRNA		hsa-mir-27b-3p	JUNB
hsa-mir-30e-3p	JUNB					hsa-mir-615-5p	MIRNA		hsa-mir-27b-5p	JUNB
hsa-mir-323a-5p	JUNB					hsa-mir-744-3p	MIRNA		hsa-mir-3065-5p	JUNB
hsa-mir-362-3p	JUNB					hsa-mir-766-3p	MIRNA		hsa-mir-30a-3p	JUNB
hsa-mir-423-3p	JUNB					hsa-mir-93-3p	MIRNA		hsa-mir-30a-5p	JUNB
hsa-mir-485-5p	JUNB					hsa-mir-939-5p	MIRNA		hsa-mir-30b-5p	JUNB
hsa-mir-495-3p	JUNB					hsa-mir-20a-5p	MIRNA		hsa-mir-30c-2-3p	JUNB
hsa-mir-550a-3p	JUNB					hsa-mir-23b-3p	MIRNA		hsa-mir-30c-5p	JUNB
hsa-mir-615-5p	JUNB					hsa-mir-210-3p	MIRNA		hsa-mir-30d-5p	JUNB
hsa-mir-744-3p	JUNB					hsa-mir-21-3p	MIRNA		hsa-mir-30e-3p	JUNB
hsa-mir-766-3p	JUNB					hsa-mir-22-5p	MIRNA		hsa-mir-30e-5p	JUNB
hsa-mir-93-3p	JUNB					hsa-mir-26a-5p	MIRNA		hsa-mir-323a-5p	JUNB
hsa-mir-939-5p	JUNB					hsa-mir-376a-5p	MIRNA		hsa-mir-3613-3p	JUNB
hsa-mir-98-5p	JUNB					hsa-mir-373-3p	MIRNA		hsa-mir-362-3p	JUNB
hsa-mir-1-3p	JUNB					hsa-mir-133a-3p	MIRNA		hsa-mir-423-3p	JUNB
hsa-mir-124-3p	JUNB					hsa-mir-27a-3p	MIRNA		hsa-mir-485-5p	JUNB
hsa-mir-23b-3p	JUNB					hsa-mir-106a-5p	MIRNA		hsa-mir-495-3p	JUNB
hsa-let-7b-5p	JUNB					hsa-mir-147b	MIRNA		hsa-mir-550a-3p	JUNB
hsa-mir-194-5p	JUNB					hsa-mir-181b-5p	MIRNA		hsa-mir-615-5p	JUNB
hsa-mir-20a-5p	JUNB					hsa-mir-181d-5p	MIRNA		hsa-mir-744-3p	JUNB
hsa-mir-21-3p	JUNB					hsa-mir-27a-5p	MIRNA		hsa-mir-766-3p	JUNB
hsa-mir-210-3p	JUNB					hsa-mir-200c-3p	MIRNA		hsa-mir-93-3p	JUNB
hsa-mir-27a-5p	JUNB					hsa-mir-218-5p	MIRNA		hsa-mir-939-5p	JUNB
hsa-mir-376a-5p	JUNB					hsa-mir-25-3p	MIRNA		hsa-mir-98-5p	JUNB
hsa-mir-373-3p	JUNB					hsa-mir-30a-5p	MIRNA		hsa-mir-1-3p	JUNB
hsa-mir-133a-3p	JUNB					hsa-mir-339-5p	MIRNA		hsa-mir-124-3p	JUNB
hsa-mir-106a-5p	CEBPB					hsa-mir-363-5p	MIRNA		hsa-mir-23b-3p	JUNB
hsa-mir-147b	CEBPB					hsa-mir-411-5p	MIRNA		hsa-let-7b-5p	JUNB
hsa-mir-181b-5p	CEBPB					hsa-mir-429	MIRNA		hsa-mir-191-5p	JUNB
hsa-mir-181d-5p	CEBPB					hsa-mir-510-5p	MIRNA		hsa-mir-194-5p	JUNB
hsa-mir-200b-3p	CEBPB					hsa-mir-573	MIRNA		hsa-mir-20a-5p	JUNB
hsa-mir-200c-3p	CEBPB					hsa-mir-940	MIRNA		hsa-mir-21-3p	JUNB
hsa-mir-218-5p	CEBPB					hsa-mir-99b-5p	MIRNA		hsa-mir-210-3p	JUNB
hsa-mir-25-3p	CEBPB					hsa-mir-30b-5p	MIRNA		hsa-mir-27a-5p	JUNB
hsa-mir-339-5p	CEBPB					hsa-mir-10b-5p	MIRNA		hsa-mir-34a-5p	JUNB
hsa-mir-363-5p	CEBPB					hsa-mir-129-2-3p	MIRNA		hsa-mir-376a-5p	JUNB
hsa-mir-411-5p	CEBPB					hsa-mir-147a	MIRNA		hsa-mir-373-3p	JUNB
hsa-mir-429	CEBPB					hsa-mir-205-5p	MIRNA		hsa-mir-133a-3p	JUNB
hsa-mir-510-5p	CEBPB					hsa-mir-30c-5p	MIRNA		hsa-let-7d-5p	CEBPB
hsa-mir-573	CEBPB					hsa-mir-30d-5p	MIRNA		hsa-mir-106a-5p	CEBPB
hsa-mir-940	CEBPB					hsa-mir-30e-5p	MIRNA		hsa-mir-147b	CEBPB
hsa-mir-99b-5p	CEBPB					hsa-mir-941	MIRNA		hsa-mir-148a-3p	CEBPB
hsa-mir-10b-5p	CEBPB					hsa-mir-335-3p	MIRNA		hsa-mir-181b-5p	CEBPB
hsa-mir-129-2-3p	CEBPB					hsa-let-7e-5p	MIRNA		hsa-mir-181d-5p	CEBPB
hsa-mir-147a	CEBPB					hsa-let-7i-5p	MIRNA		hsa-mir-200b-3p	CEBPB
hsa-mir-205-5p	CEBPB					hsa-mir-34a-5p	MIRNA		hsa-mir-200c-3p	CEBPB
hsa-mir-26a-5p	CEBPB					hsa-mir-1277-5p	MIRNA		hsa-mir-21-3p	CEBPB
hsa-mir-671-5p	CEBPB					hsa-mir-1287-5p	MIRNA		hsa-mir-218-5p	CEBPB
hsa-mir-941	CEBPB					hsa-mir-138-5p	MIRNA		hsa-mir-25-3p	CEBPB
hsa-let-7e-5p	SOCS3					hsa-mir-16-2-3p	MIRNA		hsa-mir-335-3p	CEBPB
hsa-let-7i-5p	SOCS3					hsa-mir-216b-5p	MIRNA		hsa-mir-339-5p	CEBPB
hsa-mir-1277-5p	SOCS3					hsa-mir-3613-3p	MIRNA		hsa-mir-363-5p	CEBPB
hsa-mir-1287-5p	SOCS3					hsa-mir-26b-5p	MIRNA		hsa-mir-411-5p	CEBPB
hsa-mir-138-5p	SOCS3					hsa-mir-296-5p	MIRNA		hsa-mir-429	CEBPB
hsa-mir-16-2-3p	SOCS3					hsa-mir-299-5p	MIRNA		hsa-mir-510-5p	CEBPB
hsa-mir-216b-5p	SOCS3					hsa-mir-326	MIRNA		hsa-mir-573	CEBPB
hsa-mir-26b-5p	SOCS3					hsa-mir-330-3p	MIRNA		hsa-mir-940	CEBPB
hsa-mir-296-5p	SOCS3					hsa-mir-484	MIRNA		hsa-mir-99b-5p	CEBPB
hsa-mir-299-5p	SOCS3					hsa-mir-551b-5p	MIRNA		hsa-mir-1-3p	CEBPB
hsa-mir-326	SOCS3					hsa-mir-634	MIRNA		hsa-mir-16-5p	CEBPB
hsa-mir-330-3p	SOCS3					hsa-mir-92a-1-5p	MIRNA		hsa-mir-124-3p	CEBPB
hsa-mir-484	SOCS3					hsa-mir-663a	MIRNA		hsa-mir-10b-5p	CEBPB
hsa-mir-551b-5p	SOCS3					hsa-mir-1343-3p	MIRNA		hsa-mir-129-2-3p	CEBPB
hsa-mir-634	SOCS3					hsa-mir-107	MIRNA		hsa-mir-147a	CEBPB
hsa-mir-92a-1-5p	SOCS3					hsa-mir-146a-5p	MIRNA		hsa-mir-205-5p	CEBPB
hsa-mir-1343-3p	SOCS3					hsa-mir-671-5p	MIRNA		hsa-mir-20a-5p	CEBPB
hsa-mir-107	SOCS3					hsa-mir-98-5p	MIRNA		hsa-mir-210-3p	CEBPB
hsa-mir-146a-5p	SOCS3					hsa-mir-203	MIRNA		hsa-mir-26a-5p	CEBPB
hsa-mir-203	SOCS3					hsa-mir-155	MIRNA		hsa-mir-27a-5p	CEBPB
hsa-mir-155	CEBPB					CEBPB	Genes		hsa-mir-671-5p	CEBPB
						SOCS3	Genes		hsa-mir-941	CEBPB
						JUNB	Genes		hsa-let-7a-5p	SOCS3
									hsa-let-7b-5p	SOCS3
									hsa-let-7e-5p	SOCS3
									hsa-let-7g-5p	SOCS3
									hsa-let-7i-5p	SOCS3
									hsa-mir-124-3p	SOCS3
									hsa-mir-1277-5p	SOCS3
									hsa-mir-1287-5p	SOCS3
									hsa-mir-138-5p	SOCS3
									hsa-mir-16-2-3p	SOCS3
									hsa-mir-200b-3p	SOCS3
									hsa-mir-216b-5p	SOCS3
									hsa-mir-22-5p	SOCS3
									hsa-mir-26a-5p	SOCS3
									hsa-mir-26b-5p	SOCS3
									hsa-mir-296-5p	SOCS3
									hsa-mir-299-5p	SOCS3
									hsa-mir-326	SOCS3
									hsa-mir-330-3p	SOCS3
									hsa-mir-484	SOCS3
									hsa-mir-551b-5p	SOCS3
									hsa-mir-634	SOCS3
									hsa-mir-92a-1-5p	SOCS3
									hsa-mir-98-5p	SOCS3
									hsa-mir-1343-3p	SOCS3
									hsa-mir-107	SOCS3
									hsa-mir-146a-5p	SOCS3
									hsa-mir-191-5p	SOCS3
									hsa-mir-194-5p	SOCS3
									hsa-mir-20a-5p	SOCS3
									hsa-mir-27a-3p	SOCS3
									hsa-mir-671-5p	SOCS3
									hsa-mir-203	SOCS3
									hsa-mir-155	CEBPB
