# Supplementary material for: Identifying critical modules and biomarkers of intervertebral disc degeneration by using weighted gene co‐expression network
Source: JOR Spine. 2024 Oct 18;7(4):e70004. doi: 10.1002/jsp2.70004 (PMC11487274; doi:10.1002/jsp2.70004)
Supplement: Supplementary file 3 — Data S3 [file JSP2-7-e70004-s003.csv]

WGCNA	DEGs	WGCNA|DEGs
CXCL1	FBXO32	ADAM8
IL1R1	SKAP1	LPAR2
IL1R2	SYDE1	TREM1
INHBB	RASD1	PPM1F
MYBPC3	FXYD1	DBN1
PPP1R12B	NOL3	FLOT1
TLR1	TNFAIP6	JUNB
CSF3R	ACAN	TSPAN16
CKS2	SDF2L1	MBP
PKN2	MSRB2	TRIM25
LILRB3	MAFB	SMARCD3
SLC6A6	HIST1H2BC	RGL2
CMIP	CYP2D6	CEBPB
HCG27	FAM45A	SLC2A3
QPCT	PTP4A3	NFIL3
SIGLEC7	QRICH1	ARHGAP27
NPL	NBPF9	CANT1
RNF24	KRT86	HIST1H3A
DOCK5	GNE	PLXDC2
WSB1	ODF3B	SORT1
SEMA3B	GZMM	LIMK2
FBXL13	HIST1H2AC	FRAT2
P2RY13	PEBP1	UBE2B
HIST2H2BE	SPATA22	CAMKK1
NINJ1	FUT4	FLOT2
GAB2	CLEC3B	UBN1
JMJD1C	FAM210A	SOCS3
SOD2	CHSY1	CFLAR
CLEC7A	MAMDC4	KCNJ2
ERGIC1	MAZ	HIST1H3C
PTPRE	CRTC2	PTTG1IP
F2RL1	HIST1H2BJ	BCL3
MAK	OPN4	CYP4F8
FURIN	TPD52	RAB31
FCGR2A	RNF19B	NRBF2
NCOA1	NUP62	RELL1
SIRPB2	HIST2H2AB	ZBTB34
SLC12A9	CPQ	LINC00963
NUMB	COL8A2	MSRB1
ATP6V1B2	WDR70	USP32P1
CR1	LOXL3
KIF1B	LINC00937
ANAPC5	TGFBR3
RALBP1	PRMT3
ABCA7	SATB1
LY96	YTHDF2
HK3	COL1A2
PRDM8	MPZL2
CLEC4E	EFCAB5
UBE2D1	CBX6
CD46	ABI3BP
NFKBIZ	SLAIN1
LAMP2	CCDC85B
NCOA2	FHOD1
ARRB2	TIMD4
NDUFA12	DTX4
ATP6V0D1	SH3TC1
GDPD3	SULF2
AMPD2	MORN4
CLN3	NOS1AP
RASSF2	FUT8
ABCA6	CILP2
RP2	PSME4
CRISPLD2	POLE3
MTMR3	RAMP3
FAM126B	LINC01299
NDE1	LRRC15
SMA4	SLC25A37
LILRA1	HMGB3
ZNF497	TOP2B
PILRA	ALLC
NET1	ARSI
CPEB4	UCHL1
S100A9	DPT
FGD4	TP53I3
FCGR2C	RBM24
ABHD3	LINC00693
CDKN2C	HIST1H2AD
IDS	ITGBL1
APAF1	EPHX4
TLR8	XCR1
GRAMD1A	MZB1
XRCC4	SNU13
CCNL1	HIST1H2BG
BCL6	SH3BGRL3
BST1	MAP2K4P1
G0S2	CACNA1I
EMP1	CTSD
DYSF	TNNT3
RAB11FIP1	PINK1
DDAH2	UBE2G2
MLLT11	STARD10
FOSL2	GADD45A
CYP4F3	HIST1H2BE
PADI4	PGGHG
IMPDH1	ASAH1
ZDHHC18	FBXW8
SLC22A15	ATP11C
CSF2RA	HEPH
PCSK4	LAMA4
IMPA2	FCGR2B
LILRA5	JHY
HSPBAP1	GPLD1
LRRC42	LTBP1
NDEL1	TNNC2
TMEM106C	FMNL3
SVIL	TREX2
TMEM88	LTBP2
TMEM154	IL27RA
ABHD5	KCNH4
GTF2I	AHNAK2
KIAA0232	MT1HL1
SRMS	PDLIM7
BIVM	GPR173
VNN2	RAB20
RPS6KA1	SMARCA4
RICTOR	TCEANC
CARD6	MAD1L1
SORL1	UNKL
S100A8	SERPINA5
RNF13	PEX5
AGTRAP	SNUPN
MCEMP1	HIST1H2BK
ANXA3	SOX11
DENND3	TMEM167B
GK	SBNO1
ACVR2B	C1RL
KCNJ15	FKBPL
CSAD	KLF4
LILRA2	USP20
SPIN2B	SMOC1
MPZL1	NTRK2
SP3	IL17C
NARF	SPARC
NAIP	SLC7A6
CAPZA2	OR7A10
INPP5A	SCIMP
SIRPG	MYBL1
TBC1D3B	FPGS
NFE2	ATP6V0B
ITPK1	SMIM29
SIRPD	BNIP3L
MYO1F	FUT3
SPI1	SHC4
METAP2	KLHL21
SLC43A2	SETD6
USP15	ZNF324B
CSNK1D	CYP1B1
RHOT1	PTPRB
FBXO25	ZHX1-C8orf76
CD14	INAFM2
BOLA3	FMOD
GNG10	RHOB
STXBP2	NREP
HAL	FNDC1
SLC11A1	DNMT1
CKLF	ALDH3B2
HDDC3	OTUD4
SIRPB1	NACA2
MANSC1	FBXL7
RPS13	ATP6V1B1
LITAF	TXNRD1
ULK1	CLDND2
HCK	SLC5A10
MRPL11	ST6GALNAC2
DDHD1	CPT1B
XPO6	IFI16
MAP3K2	PCOLCE2
NDUFB4	ACTL6A
LRRC25	ANKRD30BL
LRG1	B3GNT9
RASSF3	TMEM190
MSI1	FABP5
DNAJC3	NDUFS6
MRPL40	SBNO2
ABCB7	ADORA1
TYK2	GBP2
GAMT	DPPA4
ETS2	SFXN5
CRK	TSHZ3
SNX10	HIST1H3I
PLEKHM1	SGCE
TMEM91	FBXW4P1
CD3D	SYNPO2
GLT1D1	NRN1
TCF4	KBTBD7
ZNF267	TBCCD1
RAB27A	ELL
SLC45A4	ZSCAN31
ARL11	RUNX3
ITM2B	GSG1L
PCTP	HIST1H3F
SLC2A14	PSPN
PLD4	THBS3
OCIAD2	S1PR5
CYB5R4	IFITM4P
HSPB1	NDUFA4L2
CSF2RB	TPCN2
PFKFB3	CRTAC1
SEC14L1	TEX55
SLCO3A1	POLR3D
STEAP4	BCAP29
BACH1	TFEB
LTB4R	SCX
PROK2	CAPZB
SOS2	HTRA1
OSM	SMIM1
PRKAR1A	PUS7L
SIPA1L2	TFR2
TSPO	GLT8D2
HIST2H2BF	RGL3
CD300LF	DICER1
RBM41	TMEM251
MGAM	PPBP
WDFY3	LRRC8B
PISD	STARD8
ZNF639	C11orf80
KCNRG	HIST1H3G
IRAK3	CCT3
TLR6	CHST6
CHRNA10	WWP2
LRP10	PLXNB3
MXD3	MICA
BAGE	TP73
FES	TUBB2A
LOC400499	FAM3C
CACNA1E	CCDC151
CPD	NEIL2
TNFRSF1A	FADS2
PRIM1	POSTN
LYN	FAM180A
HECW2	TSPAN2
DDIT3	SCRG1
HRH2	PPP2CB
RAB36	SIAH1
AVIL	C1QBP
ZNF117	B3GNT7
PPP1R3B	TKFC
CD58	PIWIL4
E2F3	NGDN
SLC16A3	SNHG22
TLE3	XKR8
TLR4	ATP5ME
WAS	ZNF571
HSPA1A	CARD14
CTBS	KIAA1841
PHC2	RSPO3
GPX7	HCRT
DAPK1	FBLN2
RIT1	PGAM2
DGAT2	PABPN1L
EVI2B	ARHGAP10
ETV6	ARMCX4
RALB	TBC1D10A
RNF130	MAPT-AS1
KCNE3	ICAM3
RAB24	S100A1
CEACAM4	ZPLD1
STAT3	NANOS2
WFS1	ORMDL1
RNASEL	KRTAP10-3
TAS2R43	TXK
MXD1	HHIPL1
ADAM17	SCARA3
AQP9	TMEM45A
KIF13A	CYP26B1
PYGL	FAM20C
ALOX5	CD38
MEGF9	TMEM177
GCA	BIRC7
FOS	COBLL1
PACSIN2	LTA
SEMA4D	IGFBP4
MBOAT2	KLF8
SSH2	SH2D5
SIGLEC9	NRCAM
PANX2	SLF2
TNFRSF10C	RASD2
B4GALT5	HIST1H2BB
CKAP4	GREM1
TANK	HES6
DAPK2	SNCA-AS1
RAB32	VAX2
NOTCH1	COLGALT1
C5AR1	AKIRIN2
ATF6	LRRC4B
ATG16L2	SMIM3
BAZ2B	GRM2
ICOS	BCL2L2
LOC729603	TSPAN4
SRGN	SERPINA3
TRPM2	IRF6
TALDO1	NFKBIB
SLC16A5	TMEM230
SDCBP	RAPSN
MCTP2	LAMC1
PPP1R15A	RASGRF2-AS1
TLR2	FOXF1
ACSL1	MALAT1
SELPLG	DST
IFNGR2	DNAJC9
FCHO2	TEX37
PLXNC1	ARHGEF1
ALPK1	HIST1H2AK
AOAH	AHDC1
IGF2R	KCTD12
ARAP3	S100A4
ATG2A	CEACAM1
CCDC88B	DEPDC1B
CHST15	TES
CMTM6	PLBD1
CXCR1	CRLF1
DHRS13	PTGS1
EHBP1L1	LINC01411
FAM120AOS	MTLN
FAM160B1	FBXO16
FAM71F2	UBL4A
FNIP1	PANK1
FPR2	FPR1
GTF3A	TPST1
HAUS4	CLRN1
HLX	RUFY2
HSPA6	PARP16
HSPA7	NBPF10
IL17RA	ATF5
ITPRIP	ANKRD9
LIPN	PCDHB4
LOC100133331	TCP11L2
LOC643072	MEST
LOC729737	CYTH4
LPCAT2	LYNX1
MAST3	FAM83H
MBOAT7	HIST1H3J
MLST8	BCL2L10
MPZL3	AR
MSL1	ACTR3
N4BP2L2	COX10
NACC2	FSTL5
NAMPT	RNF14
NBEAL2	LINC00560
NLRP12	COL9A2
OAZ2	IL27
PLEKHO2	LINC00476
PLIN5	TRPV5
PMEPA1	ADHFE1
RAPGEF2	FLRT2
RBM47	BUB1
RELT	LSP1
REM2	LINC00452
RNASEH2B	ADAMTS2
SCARNA14	MAJIN
SCARNA3	OCEL1
SIRPA	QSOX1
SLC25A44	RPL35
SLED1	MAB21L4
SMAP2	BAG1
SNORA30	SLC5A1
SNORD12	HIST1H4D
STX3	CCNB1
TECPR2	SKA3
TET2	NCR3
ZEB2	LY86-AS1
ZNF766	PAK6
ENSG00000205444	TIMP1
ENSG00000226439	FAU
ENSG00000228974	INKA2-AS1
ENSG00000234292	KDM6B
CXCR2	CCNB3
ECEL1P2	SHOX2
NRADDP	CCDC8
C3orf62	INTS3
NUDT16P1	OSGEPL1
FAM157A	ABCB6
GK3P	TEX11
CDK19	HBB
SAP25	OR2H2
C9orf139	YOD1
C10orf105	STX10
ARHGEF40	PPP1R3G
CLEC18B	CHI3L1
PLIN4	LRP1
KDM4B	PDGFRL
SSC5D	PML
DPH3P1	CCDC9
ENSG00000225411	SLC6A18
ENSG00000226380	INHBA
ENSG00000229808	LINC00957
ENSG00000241489	AKAP12
ENSG00000240023	SCARNA8
ENSG00000224307	POLR2C
ENSG00000226121	PYGO2
ENSG00000238035	TNFSF11
ENSG00000256433	ACE
ENSG00000250771	SLC25A29
ENSG00000224172	IER5L
APMAP	RENBP
GCFC2	NQO2
KATNBL1	BTBD3
MIS18A	FKBP8
NABP1	BARX1
CREBRF	TSPAN13
LINC01000	PF4
TTN-AS1	FOSB
C1RL-AS1	RILP
THEMIS2	CYP4F22
LOC254896	AK1
MARC1	RNF185
APOBR	SYNJ1
SSR4P1	PROS1
LOC100507006	FKBP1B
ENSG00000237689	TRAM1
C5AR2	CRYM
CATIP-AS1	RGS2
CTSLP2	VEGFC
LINC01347	GPR25
LSMEM1	ATP6AP1L
LUCAT1	SERPING1
MAP1LC3BP1	CMTM5
RSPH14	PHLDA1
TBC1D3P5	HIST1H3E
ARHGAP26-IT1	NR6A1
BNIP3P1	UBA1
CCNB1IP1P1	PLK2
HIST2H3DP1	ADAM28
IDSP1	MAPK1
KCNE5	KLF10
NPIPB7	ANKRD20A11P
NRBF2P2	RIMBP2
PPP1R12BP1	PIK3C2G
RANBP20P	RAD51
RARA-AS1	OR2L1P
RNF225	POU4F2
SDCBPP1	TBC1D12
TRBV9	LUM
USP32P3	ZFP36
ENSG00000260755	DPY19L1P1
ENSG00000266389	SPRED1
LOC101928000	TIPARP
LOC102724545	NLE1
LOC102724955	CD209
ENSG00000255801	VTRNA1-1
ENSG00000257258	TLR9
ENSG00000271821	PRRT3-AS1
ADGRE5	LINC00638
ADGRG3	AUNIP
GPAT3	COL9A3
JAML	ARRDC3
PLPPR2	CCL4L2
SELENOM	HBA2
ATP5F1D	GINS2
C3orf86	MDK
CBSL	ADARB2
CEP295NL	PLAUR
CYBC1	UNC5C
DGLUCY	CHCHD5
ENSG00000263887
ENSG00000276997
ENSG00000278955
ENSG00000280136
ENSG00000282804
ENSG00000284930
ENSG00000284977
GTF2IP20
INKA2
LINC01796
LINC02217
LINC02289
LINC02631
LINC02649
LINC02656
LINC02783
LLCFC1
NIBAN1
PPIAP34
RESF1
RIPOR2
SMIM25
SNORC
TAF11L14
TMEM121B
TMEM272
TUT7
VSIR
